# Supplementary material for: Cardiac Macrophages Exhibit Dynamic Heterogeneity and Functional Specialization During Experimental Autoimmune Myocarditis
Source: Cells. 2026 Jun 19;15(12):1110. doi: 10.3390/cells15121110 (PMC13296802; doi:10.3390/cells15121110)
Supplement: Supplementary file 1 [file cells-15-01110-s001.zip]

Archive with 6 entries (6 files):
- Suppl. Figure S1. violin_mac_mhcii_vs_mono_c.png
- Suppl. Table S1. List of markers subsets.xlsx
- Suppl. Table S2. LIANA interaction  global.xlsx
- Suppl. Table S3. benchmark.xlsx
- Suppl. Table S4. violin_mac_mhcii_vs_mono_c.xlsx
- Suppl. Table S5. Recovered Nuclei Per Sample.xlsx
