# Supplementary material for: Cardiac Macrophages Exhibit Dynamic Heterogeneity and Functional Specialization During Experimental Autoimmune Myocarditis
Source: Cells. 2026 Jun 19;15(12):1110. doi: 10.3390/cells15121110 (PMC13296802; doi:10.3390/cells15121110)
Supplement: Supplementary file 1 [file cells-15-01110-s001.zip › Suppl. Table S1. List of markers subsets.xlsx]

## Sheet: S2_Markers_subsets
subset	gene	score	log2FC	pvalue	padj	pct_nz_group	pct_nz_reference
Classical_Monocyte	Plac8	5.55759	6.19288	2.73532e-08	4.73959e-06	0.330097	0.00794647
Classical_Monocyte	Fgr	8.84838	5.20187	8.87975e-19	9.59379e-16	0.543689	0.0368047
Classical_Monocyte	Sirpb1a	7.72767	4.94565	1.09534e-14	5.91707e-12	0.475728	0.026767
Classical_Monocyte	Plcb1	6.68983	4.87077	2.23434e-11	7.46148e-09	0.417476	0.0380594
Classical_Monocyte	Ccr2	11.5061	4.82583	1.22887e-30	2.25707e-26	0.747573	0.0957758
Classical_Monocyte	Cd244a	6.30216	4.7714	2.93516e-10	8.29386e-08	0.38835	0.0230029
Classical_Monocyte	Gpr141	7.63047	4.75427	2.33892e-14	1.2274e-11	0.475728	0.033877
Classical_Monocyte	Ccdc88c	3.36256	4.72473	0.000772242	0.0391817	0.203883	0.0083647
Classical_Monocyte	Arhgef37	4.90049	4.69406	9.55987e-07	0.000105775	0.300971	0.0163112
Classical_Monocyte	Sirpb1c	5.31715	4.47602	1.05406e-07	1.57398e-05	0.330097	0.0225847
Classical_Monocyte	Ms4a4c	5.53257	4.24997	3.15571e-08	5.41692e-06	0.349515	0.0322041
Classical_Monocyte	Fn1	5.08552	4.20229	3.66629e-07	4.61225e-05	0.330097	0.0405688
Classical_Monocyte	Dock5	4.28615	4.03939	1.81793e-05	0.0015387	0.271845	0.0238394
Classical_Monocyte	Sirpb1b	3.51055	3.88602	0.00044718	0.0250171	0.223301	0.0200753
Classical_Monocyte	Itgal	4.92928	3.81262	8.25346e-07	9.35749e-05	0.320388	0.0380594
Classical_Monocyte	Bcl11a	3.3708	3.7703	0.000749497	0.0383552	0.213592	0.0171476
Classical_Monocyte	Emb	6.91517	3.66739	4.67297e-12	1.78809e-09	0.456311	0.05688
Classical_Monocyte	Olfm1	4.18952	3.65657	2.79547e-05	0.00227188	0.271845	0.0305312
Classical_Monocyte	Xylt1	8.00633	3.44525	1.18185e-15	9.43782e-13	0.553398	0.0961941
Classical_Monocyte	Bri3bp	3.28283	3.42606	0.0010277	0.0481527	0.213592	0.0225847
Classical_Monocyte	Ly6e	7.15407	3.33624	8.4241e-13	3.68394e-10	0.495146	0.0966123
Classical_Monocyte	Adgre4	5.02822	3.24499	4.95058e-07	5.98205e-05	0.359223	0.0773735
Classical_Monocyte	Itpr1	7.20878	3.22027	5.64541e-13	2.58276e-10	0.504854	0.0895023
Classical_Monocyte	Map4k1	3.51202	3.21881	0.000444718	0.0250119	0.23301	0.02844
Classical_Monocyte	Slc44a2	3.29254	3.14075	0.000992857	0.0468787	0.223301	0.033877
Classical_Monocyte	Sgk1	3.57896	3.12492	0.000344968	0.0203731	0.242718	0.0363864
Classical_Monocyte	Tiam1	5.97033	3.10166	2.3677e-09	5.1771e-07	0.417476	0.0731911
Classical_Monocyte	Lgals3	5.04156	3.0957	4.61741e-07	5.61642e-05	0.349515	0.0614806
Classical_Monocyte	Cytip	5.9776	3.09263	2.2645e-09	5.01108e-07	0.417476	0.0727729
Classical_Monocyte	Zfyve9	5.56995	3.04272	2.54808e-08	4.45719e-06	0.398058	0.090757
Classical_Monocyte	Lsp1	5.68196	3.02687	1.33159e-08	2.47043e-06	0.398058	0.0690088
Classical_Monocyte	Klra2	4.00589	3.01919	6.17847e-05	0.00466481	0.271845	0.0376412
Classical_Monocyte	Il17ra	5.61397	3.01257	1.97732e-08	3.56053e-06	0.398058	0.0803011
Classical_Monocyte	Bin2	4.78869	2.93034	1.67874e-06	0.00017519	0.339806	0.0673358
Classical_Monocyte	Svip	3.35899	2.79447	0.00078227	0.0392567	0.23301	0.0368047
Classical_Monocyte	Ddhd1	5.5179	2.76132	3.4308e-08	5.83459e-06	0.407767	0.0987035
Classical_Monocyte	Gm5150	3.33132	2.74322	0.000864342	0.0423343	0.242718	0.0526976
Classical_Monocyte	Gda	5.13009	2.72532	2.89596e-07	3.77234e-05	0.38835	0.0982852
Classical_Monocyte	Gm15987	6.5999	2.70741	4.11437e-11	1.28083e-08	0.524272	0.163948
Classical_Monocyte	Alcam	8.55358	2.67605	1.19326e-17	1.15351e-14	0.757282	0.312422
Classical_Monocyte	Sorl1	4.17065	2.64243	3.03729e-05	0.00243607	0.31068	0.0752823
Classical_Monocyte	Cers6	8.63569	2.63311	5.83764e-18	5.95666e-15	0.718447	0.295274
Classical_Monocyte	Samsn1	3.80696	2.60634	0.000140687	0.00922858	0.281553	0.062317
Classical_Monocyte	Gm2a	4.82244	2.5951	1.41813e-06	0.00015056	0.359223	0.0828105
Classical_Monocyte	Tnfaip2	3.91226	2.56385	9.14374e-05	0.00638567	0.291262	0.0677541
Classical_Monocyte	Emilin2	6.20693	2.54466	5.40308e-10	1.37831e-07	0.485437	0.143455
Classical_Monocyte	Itga4	9.3716	2.51842	7.14413e-21	1.00936e-17	0.796117	0.371811
Classical_Monocyte	Cd52	4.33821	2.50943	1.43647e-05	0.00123867	0.320388	0.0644082
Classical_Monocyte	Mbp	4.00079	2.47027	6.31319e-05	0.00471359	0.31068	0.0849017
Classical_Monocyte	Sdad1	3.50999	2.46894	0.000448121	0.0250171	0.262136	0.0581347
Classical_Monocyte	Morrbid	3.27934	2.46444	0.00104051	0.0486288	0.252427	0.0673358
Classical_Monocyte	Arhgap26	8.24781	2.43832	1.6132e-16	1.3468e-13	0.728155	0.361773
Classical_Monocyte	Tmem51	3.26934	2.256	0.00107797	0.0497587	0.252427	0.0618988
Classical_Monocyte	St3gal4	5.79173	2.20503	6.96634e-09	1.40605e-06	0.485437	0.167712
Classical_Monocyte	Psap	9.76122	2.20431	1.65159e-22	2.7577e-19	0.883495	0.536596
Classical_Monocyte	Myo1g	4.33549	2.20317	1.45439e-05	0.00124826	0.359223	0.118779
Classical_Monocyte	Anxa1	3.51167	2.17641	0.000445303	0.0250119	0.281553	0.0807194
Classical_Monocyte	Nedd9	6.03014	2.15753	1.63813e-09	3.7145e-07	0.543689	0.222501
Classical_Monocyte	Ptpn22	3.47037	2.14889	0.000519736	0.0284107	0.281553	0.0853199
Classical_Monocyte	Grk3	5.15546	2.14446	2.5301e-07	3.34319e-05	0.446602	0.162693
Classical_Monocyte	Mpeg1	5.98242	2.14385	2.19845e-09	4.92427e-07	0.524272	0.195316
Classical_Monocyte	Dipk1a	5.59231	2.12669	2.24064e-08	3.99552e-06	0.485437	0.184442
Classical_Monocyte	Gm21188	5.33322	2.09293	9.64866e-08	1.47681e-05	0.466019	0.174404
Classical_Monocyte	Cybb	7.96287	2.08617	1.681e-15	1.235e-12	0.796117	0.42409
Classical_Monocyte	Btg1	6.21706	2.07996	5.06561e-10	1.32914e-07	0.563107	0.244249
Classical_Monocyte	Ifi209	3.26927	2.06997	0.00107824	0.0497587	0.262136	0.0731911
Classical_Monocyte	Sema4d	3.29541	2.06213	0.000982789	0.0466431	0.271845	0.0819741
Classical_Monocyte	Rin3	5.10138	2.05152	3.37191e-07	4.30083e-05	0.436893	0.151401
Classical_Monocyte	Rap1gap2	4.24688	2.03092	2.16763e-05	0.00180968	0.378641	0.144709
Classical_Monocyte	Me2	3.61243	2.01832	0.000303344	0.0180894	0.300971	0.0953576
Classical_Monocyte	Flna	5.76644	2.01523	8.09637e-09	1.59899e-06	0.524272	0.230029
Classical_Monocyte	Samhd1	7.82095	2.0134	5.24257e-15	3.43894e-12	0.747573	0.424927
Classical_Monocyte	Lyst	5.50532	2.01326	3.68499e-08	6.0975e-06	0.504854	0.204935
Classical_Monocyte	Evi2b	5.23008	1.95966	1.69432e-07	2.43122e-05	0.475728	0.192806
Classical_Monocyte	Cd44	6.95339	1.95416	3.56604e-12	1.42386e-09	0.68932	0.349226
Classical_Monocyte	Atp8b4	5.07881	1.94337	3.79811e-07	4.74558e-05	0.475728	0.209536
Classical_Monocyte	Plbd1	4.6836	1.92473	2.81881e-06	0.000282913	0.427184	0.164366
Classical_Monocyte	Ptprc	10.5932	1.89598	3.2041e-26	9.80827e-23	0.980583	0.792137
Classical_Monocyte	Sla	3.99024	1.89182	6.60073e-05	0.0048689	0.349515	0.121288
Classical_Monocyte	Plec	4.74145	1.89004	2.12189e-06	0.000217725	0.427184	0.150565
Classical_Monocyte	S100a6	3.48665	1.8834	0.000489105	0.0268964	0.300971	0.0970305
Classical_Monocyte	Pirb	5.69754	1.86136	1.21546e-08	2.30148e-06	0.543689	0.238812
Classical_Monocyte	Ccdc88a	7.0079	1.86042	2.41931e-12	1.03338e-09	0.728155	0.450021
Classical_Monocyte	Apbb1ip	6.88953	1.83915	5.59779e-12	2.09826e-09	0.737864	0.398996
Classical_Monocyte	Macroh2a1	4.07052	1.83132	4.69078e-05	0.00363526	0.368932	0.137599
Classical_Monocyte	Plcg2	6.05257	1.81836	1.42549e-09	3.27275e-07	0.592233	0.278545
Classical_Monocyte	Asap1	7.75967	1.8096	8.51496e-15	4.91974e-12	0.796117	0.498118
Classical_Monocyte	Lst1	3.54779	1.80802	0.000388473	0.0224374	0.320388	0.12087
Classical_Monocyte	Diaph1	6.6217	1.80273	3.55091e-11	1.12448e-08	0.669903	0.338352
Classical_Monocyte	Ptpn1	5.66428	1.79775	1.4764e-08	2.71171e-06	0.553398	0.25596
Classical_Monocyte	Clec4a3	4.86471	1.78836	1.14623e-06	0.000125314	0.466019	0.206608
Classical_Monocyte	C3	3.29303	1.78652	0.000991132	0.0468787	0.291262	0.0982852
Classical_Monocyte	Cyria	5.57394	1.7806	2.49047e-08	4.39831e-06	0.553398	0.253032
Classical_Monocyte	Actg1	6.27387	1.76387	3.52191e-10	9.65477e-08	0.650485	0.301547
Classical_Monocyte	Tmsb10	3.33258	1.75835	0.000860445	0.0422561	0.291262	0.0936847
Classical_Monocyte	Plcl1	4.4846	1.7496	7.30518e-06	0.000664229	0.446602	0.195734
Classical_Monocyte	Mindy3	3.84385	1.74119	0.000121119	0.00820881	0.359223	0.132999
Classical_Monocyte	Gpx1	4.56963	1.72067	4.88577e-06	0.000460189	0.417476	0.138018
Classical_Monocyte	Cd47	6.3146	1.71006	2.70856e-10	7.77315e-08	0.660194	0.353827
Classical_Monocyte	Klf13	5.04387	1.70309	4.56209e-07	5.58612e-05	0.504854	0.231702
Classical_Monocyte	Ttc7	4.78729	1.69374	1.69047e-06	0.000175417	0.475728	0.209118
Classical_Monocyte	Rpl8	4.60806	1.6863	4.06434e-06	0.000397368	0.456311	0.194061
Classical_Monocyte	Csf2rb	4.38384	1.67892	1.16606e-05	0.00102967	0.427184	0.18235
Classical_Monocyte	Soat1	4.80497	1.67836	1.54774e-06	0.000162442	0.475728	0.20619
Classical_Monocyte	Vim	5.85231	1.67581	4.84777e-09	1.02344e-06	0.631068	0.370974
Classical_Monocyte	ENSMUSG00000121501	3.86125	1.67473	0.000112809	0.00770245	0.368932	0.147637
Classical_Monocyte	Mtpn	3.45968	1.67396	0.000540813	0.0292151	0.330097	0.138436
Classical_Monocyte	Ahnak	7.77616	1.66057	7.47581e-15	4.57694e-12	0.902913	0.692597
Classical_Monocyte	Ctss	7.20592	1.64608	5.76539e-13	2.58276e-10	0.854369	0.55918
Classical_Monocyte	Nadk	3.50217	1.62443	0.000461493	0.025608	0.349515	0.154747
Classical_Monocyte	Eef1a1	6.84006	1.61597	7.91617e-12	2.90793e-09	0.786408	0.511083
Classical_Monocyte	Fxyd5	5.18676	1.61448	2.13981e-07	2.93297e-05	0.543689	0.261397
Classical_Monocyte	Gsap	5.35851	1.60252	8.39093e-08	1.30607e-05	0.582524	0.30322
Classical_Monocyte	Igsf6	3.39735	1.59248	0.000680408	0.0353024	0.349515	0.171058
Classical_Monocyte	Rpl18a	5.17908	1.58477	2.22986e-07	3.03377e-05	0.563107	0.276872
Classical_Monocyte	Ppp2r5a	4.83725	1.5781	1.31646e-06	0.000142232	0.514563	0.255542
Classical_Monocyte	Tet2	5.1085	1.57563	3.2472e-07	4.17072e-05	0.543689	0.266834
Classical_Monocyte	Rpl13	6.0924	1.56972	1.11228e-09	2.61914e-07	0.699029	0.379757
Classical_Monocyte	Dock10	6.97869	1.55596	2.97951e-12	1.24374e-09	0.854369	0.601422
Classical_Monocyte	St3gal1	4.14508	1.5495	3.39698e-05	0.00268678	0.427184	0.19197
Classical_Monocyte	Ptpre	5.4861	1.54785	4.10894e-08	6.7383e-06	0.621359	0.359264
Classical_Monocyte	Nsa2	3.43551	1.54663	0.000591449	0.0315361	0.349515	0.160184
Classical_Monocyte	Coro1a	3.67427	1.51811	0.000238534	0.0147019	0.378641	0.170222
Classical_Monocyte	Tnfrsf21	3.59999	1.51189	0.00031823	0.0189156	0.378641	0.186115
Classical_Monocyte	Fau	5.73206	1.50841	9.92173e-09	1.91824e-06	0.669903	0.373066
Classical_Monocyte	Ywhaz	4.64216	1.50448	3.4478e-06	0.000342301	0.504854	0.254705
Classical_Monocyte	Nfam1	4.48949	1.49757	7.13945e-06	0.000655651	0.495146	0.253032
Classical_Monocyte	Actb	7.32387	1.49443	2.40927e-13	1.19598e-10	0.92233	0.699707
Classical_Monocyte	Rnf149	3.81618	1.49376	0.000135533	0.0089868	0.407767	0.202008
Classical_Monocyte	Akap13	6.63756	1.48155	3.18915e-11	1.04598e-08	0.864078	0.601004
Classical_Monocyte	Pabpc1	5.36173	1.47764	8.24295e-08	1.294e-05	0.621359	0.347553
Classical_Monocyte	Rpl5	4.49724	1.47542	6.88399e-06	0.000635368	0.495146	0.230029
Classical_Monocyte	Stat3	5.04967	1.46587	4.42574e-07	5.45554e-05	0.592233	0.309494
Classical_Monocyte	Acer3	6.71491	1.45517	1.88179e-11	6.40054e-09	0.854369	0.596821
Classical_Monocyte	Rps9	4.56418	1.45093	5.01441e-06	0.000469897	0.504854	0.250105
Classical_Monocyte	Rps27a	4.69038	1.44962	2.72703e-06	0.000275205	0.524272	0.250105
Classical_Monocyte	Tnfrsf1b	3.66875	1.44375	0.000243743	0.0149228	0.417476	0.222919
Classical_Monocyte	Cd300a	3.93231	1.44291	8.4133e-05	0.0059663	0.427184	0.201589
Classical_Monocyte	Il13ra1	3.30212	1.44206	0.000959585	0.0460175	0.339806	0.14931
Classical_Monocyte	Mir142hg	5.27418	1.43681	1.33354e-07	1.95945e-05	0.640777	0.378503
Classical_Monocyte	Dock2	7.54844	1.43634	4.40497e-14	2.24739e-11	0.970874	0.763697
Classical_Monocyte	Laptm5	5.72431	1.43514	1.03858e-08	1.98704e-06	0.737864	0.436637
Classical_Monocyte	Rel	3.83449	1.43426	0.000125826	0.00849652	0.417476	0.207445
Classical_Monocyte	Svil	5.3233	1.43144	1.01903e-07	1.53414e-05	0.660194	0.427018
Classical_Monocyte	St8sia4	5.00844	1.431	5.48718e-07	6.54435e-05	0.631068	0.384358
Classical_Monocyte	Actr3	6.19176	1.42372	5.94946e-10	1.48192e-07	0.757282	0.504391
Classical_Monocyte	Adgre5	4.94786	1.40963	7.50326e-07	8.55978e-05	0.631068	0.369302
Classical_Monocyte	Slk	4.69226	1.40873	2.70199e-06	0.000274185	0.543689	0.316186
Classical_Monocyte	Traf3	3.66965	1.40816	0.000242879	0.0149196	0.398058	0.186951
Classical_Monocyte	Samd9l	3.45318	1.39552	0.000554011	0.029753	0.38835	0.197407
Classical_Monocyte	Rps3	3.696	1.38639	0.000219026	0.0135907	0.398058	0.181096
Classical_Monocyte	Ikbkb	3.99695	1.38612	6.41652e-05	0.00477135	0.466019	0.258887
Classical_Monocyte	Xdh	3.33992	1.38422	0.000838032	0.0418265	0.378641	0.207863
Classical_Monocyte	Arhgap15	6.80729	1.3788	9.94571e-12	3.51294e-09	0.893204	0.728565
Classical_Monocyte	Nin	3.90834	1.37507	9.29308e-05	0.00646538	0.446602	0.237139
Classical_Monocyte	Rack1	3.81877	1.37	0.000134121	0.00895783	0.427184	0.20368
Classical_Monocyte	Rplp0	3.92819	1.35	8.5588e-05	0.00604614	0.446602	0.218319
Classical_Monocyte	Xpr1	4.46531	1.34125	7.99522e-06	0.00072339	0.543689	0.293183
Classical_Monocyte	Ifngr1	3.49001	1.33734	0.000483007	0.0266408	0.407767	0.228356
Classical_Monocyte	Atrnl1	4.59709	1.33388	4.28423e-06	0.00041415	0.563107	0.410707
Classical_Monocyte	Cbfa2t3	3.33915	1.33063	0.000840355	0.0418287	0.378641	0.189879
Classical_Monocyte	Ctsz	3.35627	1.33013	0.000790019	0.0395375	0.38835	0.197825
Classical_Monocyte	H2-Eb1	4.04565	1.31867	5.21788e-05	0.0039932	0.553398	0.372647
Classical_Monocyte	Nsf	3.91876	1.30074	8.90073e-05	0.00626359	0.466019	0.249686
Classical_Monocyte	Lrp1	4.95108	1.29644	7.38038e-07	8.47221e-05	0.631068	0.416144
Classical_Monocyte	Ikzf1	4.98699	1.29465	6.13264e-07	7.08416e-05	0.669903	0.42409
Classical_Monocyte	Arpc1b	4.14075	1.28902	3.46178e-05	0.0027172	0.514563	0.306566
Classical_Monocyte	Rpl27a	3.62221	1.28682	0.000292097	0.0174754	0.427184	0.221665
Classical_Monocyte	Taco1	3.4717	1.28496	0.000517173	0.028355	0.38835	0.191133
Classical_Monocyte	Tyrobp	4.06137	1.27513	4.87858e-05	0.00374916	0.495146	0.262652
Classical_Monocyte	Myh9	5.019	1.27498	5.19425e-07	6.23547e-05	0.660194	0.404852
Classical_Monocyte	Limd1	3.27305	1.27259	0.00106394	0.0493471	0.368932	0.187369
Classical_Monocyte	Rpl18	3.63933	1.25892	0.00027335	0.016461	0.427184	0.210372
Classical_Monocyte	H2-D1	5.32693	1.25044	9.98862e-08	1.51621e-05	0.76699	0.503973
Classical_Monocyte	Stk10	3.73254	1.24666	0.000189558	0.0118826	0.466019	0.26767
Classical_Monocyte	Eif4g3	5.13624	1.23091	2.80284e-07	3.67712e-05	0.699029	0.477206
Classical_Monocyte	Baz1a	4.00421	1.22797	6.22246e-05	0.00466481	0.514563	0.294856
Classical_Monocyte	Usp3	3.65463	1.22107	0.000257552	0.0156121	0.466019	0.270598
Classical_Monocyte	Rpsa	3.98856	1.22035	6.64756e-05	0.00488383	0.514563	0.29151
Classical_Monocyte	Senp6	3.80738	1.21945	0.000140449	0.00922858	0.466019	0.242995
Classical_Monocyte	Jarid2	5.17062	1.20963	2.33316e-07	3.12797e-05	0.747573	0.534086
Classical_Monocyte	Lyn	6.29616	1.19463	3.05117e-10	8.49104e-08	0.864078	0.726893
Classical_Monocyte	Notch2	4.80986	1.1869	1.51035e-06	0.000159429	0.640777	0.418235
Classical_Monocyte	Inpp4b	4.19783	1.18149	2.69481e-05	0.00220962	0.621359	0.379339
Classical_Monocyte	Hectd1	4.06878	1.17973	4.72608e-05	0.00364723	0.543689	0.33417
Classical_Monocyte	Msn	4.6131	1.17866	3.96715e-06	0.000391746	0.650485	0.410289
Classical_Monocyte	Il6ra	4.91817	1.17784	8.73585e-07	9.78712e-05	0.737864	0.507737
Classical_Monocyte	Dennd4a	3.73687	1.17115	0.000186323	0.0117601	0.514563	0.315767
Classical_Monocyte	Ubl3	3.41294	1.16945	0.00064267	0.0338221	0.427184	0.233793
Classical_Monocyte	Aim2	3.40476	1.16815	0.00066222	0.034554	0.427184	0.230448
Classical_Monocyte	Cyrib	5.77811	1.16789	7.5545e-09	1.50819e-06	0.873786	0.69427
Classical_Monocyte	Rpl11	3.37667	1.16759	0.000733686	0.0377468	0.417476	0.223338
Classical_Monocyte	Itgam	3.33719	1.1638	0.000846293	0.0420104	0.475728	0.298202
Classical_Monocyte	Rps16	3.66497	1.15871	0.000247365	0.0150942	0.466019	0.245504
Classical_Monocyte	Cd53	3.33321	1.14978	0.000858502	0.0422561	0.427184	0.235048
Classical_Monocyte	Rps8	4.4607	1.14063	8.16923e-06	0.000735511	0.669903	0.46215
Classical_Monocyte	Mcl1	3.90499	1.13063	9.42291e-05	0.00653097	0.572816	0.37683
Classical_Monocyte	Rpl41	3.4659	1.12664	0.000528458	0.0287165	0.466019	0.280217
Classical_Monocyte	Grk5	3.36675	1.11634	0.000760598	0.0386978	0.456311	0.268089
Classical_Monocyte	Rps11	3.33538	1.11557	0.000851842	0.0421719	0.436893	0.238394
Classical_Monocyte	Fcer1g	3.98213	1.11144	6.82999e-05	0.00499787	0.563107	0.343789
Classical_Monocyte	Rps15	3.36004	1.10034	0.000779308	0.0392152	0.466019	0.27478
Classical_Monocyte	Stk38	3.84623	1.09816	0.000119951	0.00815978	0.553398	0.335843
Classical_Monocyte	Calm1	3.96236	1.09262	7.42134e-05	0.0053454	0.572816	0.339189
Classical_Monocyte	H2-Aa	3.46318	1.08822	0.000533839	0.0289234	0.563107	0.444584
Classical_Monocyte	Tln1	4.2218	1.08205	2.42359e-05	0.00200514	0.640777	0.420744
Classical_Monocyte	Sirpa	4.42367	1.07927	9.70397e-06	0.000865207	0.669903	0.453367
Classical_Monocyte	Npc2	3.30484	1.07623	0.000950304	0.0456917	0.446602	0.260142
Classical_Monocyte	Kdm7a	4.35226	1.07344	1.34744e-05	0.00117291	0.747573	0.522794
Classical_Monocyte	Dapp1	3.30666	1.07214	0.000944162	0.0455156	0.466019	0.288164
Classical_Monocyte	Lyz2	5.22694	1.07113	1.72338e-07	2.45374e-05	0.873786	0.754496
Classical_Monocyte	Ythdf3	4.02042	1.06788	5.80938e-05	0.00442742	0.61165	0.403597
Classical_Monocyte	Cux1	4.00729	1.06313	6.14204e-05	0.0046616	0.621359	0.407779
Classical_Monocyte	Cep350	3.75225	1.05542	0.000175258	0.0112551	0.572816	0.359264
Classical_Monocyte	Xrn2	4.2232	1.05006	2.4086e-05	0.00200176	0.679612	0.456294
Classical_Monocyte	H2-K1	3.73352	1.04795	0.000188823	0.0118771	0.543689	0.308239
Classical_Monocyte	Sgk3	4.08184	1.04769	4.46801e-05	0.00347729	0.660194	0.43831
Classical_Monocyte	Marchf1	4.14487	1.04351	3.40009e-05	0.00268678	0.640777	0.467169
Classical_Monocyte	Stk4	3.32587	1.02954	0.000881421	0.0430064	0.466019	0.282727
Classical_Monocyte	Maml3	3.43809	1.02787	0.000585831	0.0313701	0.572816	0.36721
Classical_Monocyte	Kif5b	3.2857	1.02743	0.00101731	0.0479101	0.475728	0.298202
Classical_Monocyte	Rpl23	3.5552	1.0253	0.000377691	0.02193	0.553398	0.34839
Classical_Monocyte	Tmsb4x	4.29719	1.0144	1.72973e-05	0.00147768	0.796117	0.591803
Classical_Monocyte	Thoc2	4.00477	1.01236	6.20776e-05	0.00466481	0.631068	0.423254
Classical_Monocyte	Hspa8	3.55464	1.0114	0.000378495	0.02193	0.543689	0.368883
Classical_Monocyte	Ms4a6c	3.53654	1.00905	0.000405399	0.0233416	0.543689	0.407361
Classical_Monocyte	B2m	3.88088	1.00797	0.000104078	0.00715952	0.631068	0.415726
Classical_Monocyte	Mia2	3.64429	0.999077	0.000268131	0.0161999	0.582524	0.410707
Classical_Monocyte	Atad2b	3.58839	0.998699	0.000332726	0.0197135	0.553398	0.374739
Classical_Monocyte	Ppp1r12a	4.28189	0.983947	1.85311e-05	0.00156129	0.699029	0.5023
Classical_Monocyte	Lnpep	3.75832	0.966462	0.000171055	0.0110626	0.61165	0.433292
Classical_Monocyte	Mycbp2	4.38796	0.957995	1.14418e-05	0.00101523	0.854369	0.674195
Classical_Monocyte	Rpl6	3.36696	0.954605	0.00076002	0.0386978	0.543689	0.361773
Classical_Monocyte	Uvrag	3.78774	0.954154	0.000152023	0.00990143	0.640777	0.461731
Classical_Monocyte	Arhgap30	3.55932	0.94098	0.000371812	0.0216796	0.592233	0.393141
Classical_Monocyte	Atf6	3.4687	0.936258	0.000522991	0.0285038	0.592233	0.404433
Classical_Monocyte	Syk	3.36004	0.909957	0.000779308	0.0392152	0.563107	0.421581
Classical_Monocyte	Arpc2	3.66218	0.886668	0.00025008	0.0152094	0.660194	0.489335
Classical_Monocyte	Sat1	3.38478	0.86634	0.000712361	0.0367526	0.601942	0.488499
Classical_Monocyte	Zfp710	3.52515	0.859133	0.000423236	0.0240668	0.708738	0.538269
Classical_Monocyte	Iqgap1	3.81024	0.850411	0.000138831	0.00917236	0.737864	0.580928
Classical_Monocyte	Ankrd44	3.97906	0.846793	6.91891e-05	0.00504284	0.805825	0.648683
Classical_Monocyte	Celf1	3.29841	0.837196	0.000972332	0.0462664	0.650485	0.443329
Classical_Monocyte	Trps1	4.19944	0.826128	2.67575e-05	0.00220384	0.883495	0.779172
Classical_Monocyte	Birc6	3.5065	0.821346	0.000454045	0.0252711	0.718447	0.528231
Classical_Monocyte	Myo1f	3.40972	0.813925	0.000650291	0.0341254	0.660194	0.555834
Classical_Monocyte	Fyb	3.88172	0.812503	0.000103719	0.00715952	0.854369	0.724383
Classical_Monocyte	Tpt1	3.75448	0.812483	0.000173701	0.0111943	0.737864	0.582183
Classical_Monocyte	Ptp4a2	3.30051	0.78904	0.000965097	0.0461613	0.660194	0.499791
Classical_Monocyte	Parp8	3.40155	0.763945	0.000670057	0.0348638	0.737864	0.579674
Classical_Monocyte	Macf1	3.53536	0.680223	0.000407226	0.0233735	0.912621	0.791301
Monocyte_derived_Resident_like	Gfra2	3.72737	2.31564	0.000193489	0.0121291	0.175	0.0379404
Monocyte_derived_Resident_like	F13a1	13.2869	2.03295	2.7587e-40	5.06691e-36	0.960714	0.689702
Monocyte_derived_Resident_like	Plekhg5	9.68735	2.02056	3.41254e-22	5.698e-19	0.575	0.221319
Monocyte_derived_Resident_like	Arhgef3	11.4549	1.91903	2.22226e-30	6.80272e-27	0.764286	0.407407
Monocyte_derived_Resident_like	Fam118a	4.63902	1.84215	3.50068e-06	0.000373819	0.242857	0.0695574
Monocyte_derived_Resident_like	Osbpl9	11.7237	1.79549	9.63921e-32	4.42608e-28	0.8	0.492773
Monocyte_derived_Resident_like	Gm56990	5.24088	1.76551	1.5981e-07	2.29315e-05	0.292857	0.0980126
Monocyte_derived_Resident_like	Ddx60	10.0302	1.75816	1.12273e-23	2.06212e-20	0.714286	0.383469
Monocyte_derived_Resident_like	Wwp1	11.8964	1.71941	1.2355e-32	7.56417e-29	0.885714	0.610659
Monocyte_derived_Resident_like	Gm49417	3.28903	1.68803	0.00100534	0.0466289	0.178571	0.0564589
Monocyte_derived_Resident_like	Hal	4.16575	1.63237	3.10326e-05	0.00263878	0.253571	0.101174
Monocyte_derived_Resident_like	Rasal2	10.337	1.61269	4.79509e-25	1.10089e-21	0.789286	0.49187
Monocyte_derived_Resident_like	Pdgfc	5.77149	1.60589	7.85738e-09	1.63996e-06	0.364286	0.151762
Monocyte_derived_Resident_like	Tfrc	5.05375	1.59842	4.33212e-07	5.68343e-05	0.310714	0.130533
Monocyte_derived_Resident_like	Igf1	8.18648	1.58263	2.68977e-16	1.41152e-13	0.578571	0.264679
Monocyte_derived_Resident_like	Psd3	10.8384	1.55557	2.26369e-27	5.93959e-24	0.925	0.68925
Monocyte_derived_Resident_like	Tfec	4.11951	1.55329	3.79678e-05	0.00311319	0.228571	0.0722674
Monocyte_derived_Resident_like	Colec12	10.3011	1.5521	6.96846e-25	1.42211e-21	0.864286	0.631888
Monocyte_derived_Resident_like	Samd4	7.17301	1.51429	7.33678e-13	2.49546e-10	0.514286	0.268293
Monocyte_derived_Resident_like	Anapc15	3.58873	1.46582	0.000332295	0.0192532	0.207143	0.0718157
Monocyte_derived_Resident_like	Dclre1c	9.32974	1.46057	1.0613e-20	1.2183e-17	0.764286	0.472448
Monocyte_derived_Resident_like	Abca1	9.00815	1.45899	2.09555e-19	1.83281e-16	0.835714	0.528004
Monocyte_derived_Resident_like	Stard8	8.49446	1.43217	1.98857e-17	1.25945e-14	0.685714	0.377145
Monocyte_derived_Resident_like	Mtss1	9.43324	1.42453	3.97622e-21	4.86875e-18	0.771429	0.49729
Monocyte_derived_Resident_like	Susd1	4.34209	1.42447	1.41131e-05	0.00129608	0.271429	0.109304
Monocyte_derived_Resident_like	Rhobtb1	5.47549	1.41977	4.36303e-08	7.48932e-06	0.360714	0.154472
Monocyte_derived_Resident_like	Slc9a9	12.9346	1.41341	2.87158e-38	2.63712e-34	0.942857	0.82159
Monocyte_derived_Resident_like	Fchsd2	8.73801	1.41017	2.37261e-18	1.74311e-15	0.767857	0.462963
Monocyte_derived_Resident_like	Ptk2	5.26854	1.35935	1.37512e-07	2.03685e-05	0.353571	0.15131
Monocyte_derived_Resident_like	Tbc1d4	7.53436	1.35559	4.90719e-14	2.14596e-11	0.628571	0.365402
Monocyte_derived_Resident_like	Mctp1	9.45024	1.3454	3.38063e-21	4.77631e-18	0.867857	0.672538
Monocyte_derived_Resident_like	Nhsl2	4.92445	1.33274	8.45986e-07	0.00010716	0.342857	0.160343
Monocyte_derived_Resident_like	Ank2	6.01147	1.32283	1.83849e-09	4.3854e-07	0.464286	0.249774
Monocyte_derived_Resident_like	Iqgap2	7.48279	1.31311	7.27599e-14	3.10786e-11	0.625	0.355917
Monocyte_derived_Resident_like	Reps2	7.29262	1.31054	3.03978e-13	1.11024e-10	0.635714	0.392954
Monocyte_derived_Resident_like	Snx29	8.38907	1.30538	4.90008e-17	2.72727e-14	0.742857	0.484643
Monocyte_derived_Resident_like	Stab1	8.81332	1.3044	1.21497e-18	1.01434e-15	0.9	0.623306
Monocyte_derived_Resident_like	Itsn1	8.45196	1.28909	2.86454e-17	1.6972e-14	0.825	0.567299
Monocyte_derived_Resident_like	Prkn	6.5308	1.28449	6.54188e-11	1.79335e-08	0.542857	0.316621
Monocyte_derived_Resident_like	Gpatch2	4.81034	1.26752	1.50675e-06	0.000180879	0.335714	0.153117
Monocyte_derived_Resident_like	Etv1	5.39098	1.26722	7.00764e-08	1.13902e-05	0.403571	0.199639
Monocyte_derived_Resident_like	Lta4h	4.17399	1.25918	2.99312e-05	0.00255696	0.278571	0.119693
Monocyte_derived_Resident_like	Hdac9	8.52361	1.25609	1.5465e-17	1.01445e-14	0.832143	0.631888
Monocyte_derived_Resident_like	Gm26542	3.26463	1.25436	0.00109607	0.0499159	0.214286	0.0907859
Monocyte_derived_Resident_like	Clmp	7.33935	1.24984	2.14633e-13	8.04522e-11	0.657143	0.398374
Monocyte_derived_Resident_like	Mon2	7.28047	1.24543	3.32665e-13	1.17501e-10	0.628571	0.36495
Monocyte_derived_Resident_like	Man1c1	7.40189	1.24375	1.34261e-13	5.24674e-11	0.65	0.394761
Monocyte_derived_Resident_like	Prkca	3.83584	1.23191	0.000125135	0.00860805	0.275	0.133695
Monocyte_derived_Resident_like	Thrb	5.48452	1.23088	4.14598e-08	7.18388e-06	0.425	0.223577
Monocyte_derived_Resident_like	Fgfr1	4.72873	1.22048	2.25928e-06	0.00025615	0.332143	0.149051
Monocyte_derived_Resident_like	Hivep3	5.60567	1.21338	2.07445e-08	3.92798e-06	0.435714	0.223577
Monocyte_derived_Resident_like	ENSMUSG00000095041	9.10161	1.21052	8.90037e-20	8.60384e-17	0.910714	0.671635
Monocyte_derived_Resident_like	Zdhhc14	7.57713	1.20718	3.53288e-14	1.58264e-11	0.75	0.497742
Monocyte_derived_Resident_like	Stxbp6	5.58599	1.2036	2.32374e-08	4.31113e-06	0.464286	0.261066
Monocyte_derived_Resident_like	Rgl1	5.74295	1.18475	9.30406e-09	1.87789e-06	0.5	0.299006
Monocyte_derived_Resident_like	Trim30c	3.35452	1.17956	0.000795035	0.0389397	0.228571	0.100723
Monocyte_derived_Resident_like	Ophn1	7.7355	1.17464	1.02998e-14	5.06873e-12	0.796429	0.560976
Monocyte_derived_Resident_like	Pde4d	6.7618	1.17321	1.36291e-11	3.97004e-09	0.639286	0.379404
Monocyte_derived_Resident_like	Afap1l1	3.51998	1.16918	0.00043158	0.0239481	0.25	0.116983
Monocyte_derived_Resident_like	Gramd3	3.52227	1.16889	0.000427868	0.0239381	0.235714	0.0998193
Monocyte_derived_Resident_like	Il16	4.22389	1.1621	2.40124e-05	0.00210017	0.317857	0.16215
Monocyte_derived_Resident_like	Slc38a6	5.81927	1.1573	5.91037e-09	1.26228e-06	0.485714	0.262873
Monocyte_derived_Resident_like	Cbr2	6.29932	1.15673	2.98951e-10	7.73358e-08	0.525	0.266938
Monocyte_derived_Resident_like	Frmd4b	8.4073	1.15571	4.19551e-17	2.40809e-14	0.885714	0.669828
Monocyte_derived_Resident_like	Ripor2	4.56199	1.15534	5.06709e-06	0.000514183	0.332143	0.155375
Monocyte_derived_Resident_like	Ms4a4a	6.09101	1.1496	1.12202e-09	2.71161e-07	0.542857	0.306685
Monocyte_derived_Resident_like	Raph1	7.24277	1.14229	4.39617e-13	1.52348e-10	0.721429	0.476965
Monocyte_derived_Resident_like	Pikfyve	5.51561	1.13356	3.4757e-08	6.07982e-06	0.446429	0.232611
Monocyte_derived_Resident_like	Dop1b	3.2793	1.12614	0.00104067	0.0481459	0.228571	0.104788
Monocyte_derived_Resident_like	Mitf	7.08893	1.12148	1.3515e-12	4.51326e-10	0.703571	0.473803
Monocyte_derived_Resident_like	Agmo	5.86561	1.12006	4.47497e-09	1.00234e-06	0.557143	0.327913
Monocyte_derived_Resident_like	Auts2	3.82871	1.11511	0.000128818	0.00882836	0.314286	0.1757
Monocyte_derived_Resident_like	Atxn1	6.50887	1.11325	7.57188e-11	2.01555e-08	0.642857	0.430894
Monocyte_derived_Resident_like	Eps15	7.42889	1.10588	1.09516e-13	4.37279e-11	0.803571	0.569106
Monocyte_derived_Resident_like	Mir99ahg	7.47006	1.10226	8.01556e-14	3.34595e-11	0.896429	0.707769
Monocyte_derived_Resident_like	St6gal1	5.92497	1.09641	3.12349e-09	7.17115e-07	0.553571	0.330623
Monocyte_derived_Resident_like	Sash1	6.48487	1.09478	8.88104e-11	2.33026e-08	0.632143	0.389792
Monocyte_derived_Resident_like	Micu1	5.23652	1.09306	1.6363e-07	2.32976e-05	0.432143	0.231256
Monocyte_derived_Resident_like	Pepd	5.35781	1.09263	8.42357e-08	1.33376e-05	0.453571	0.260614
Monocyte_derived_Resident_like	Lncpint	6.24863	1.09021	4.14068e-10	1.02773e-07	0.607143	0.362692
Monocyte_derived_Resident_like	Snx25	3.75767	1.0877	0.000171503	0.0111307	0.278571	0.13505
Monocyte_derived_Resident_like	Snx24	6.29399	1.08671	3.09403e-10	7.89278e-08	0.617857	0.399277
Monocyte_derived_Resident_like	Arntl	4.70962	1.08653	2.48184e-06	0.00027795	0.378571	0.198284
Monocyte_derived_Resident_like	Slc7a7	4.81461	1.07543	1.47488e-06	0.000178217	0.403571	0.218157
Monocyte_derived_Resident_like	Wdr41	3.7652	1.06416	0.000166416	0.0109062	0.3	0.159892
Monocyte_derived_Resident_like	2610203C22Rik	6.20353	1.06279	5.52097e-10	1.35205e-07	0.610714	0.386179
Monocyte_derived_Resident_like	Ldlrad3	4.79219	1.06136	1.64968e-06	0.000195482	0.4	0.21093
Monocyte_derived_Resident_like	Blvrb	4.08348	1.05979	4.43653e-05	0.00355833	0.310714	0.154923
Monocyte_derived_Resident_like	Snx8	5.1048	1.05585	3.31151e-07	4.43959e-05	0.435714	0.244806
Monocyte_derived_Resident_like	Rab11fip5	4.75071	1.05372	2.02707e-06	0.000232695	0.396429	0.218609
Monocyte_derived_Resident_like	Inpp4a	5.8287	1.05235	5.58612e-09	1.21217e-06	0.55	0.32701
Monocyte_derived_Resident_like	Cpeb4	4.67412	1.04831	2.95218e-06	0.000326643	0.392857	0.212737
Monocyte_derived_Resident_like	Fer	5.57405	1.04497	2.48879e-08	4.55461e-06	0.517857	0.303975
Monocyte_derived_Resident_like	Ago4	3.39671	1.04199	0.000682015	0.0347276	0.260714	0.13234
Monocyte_derived_Resident_like	Sh3gl1	3.33655	1.03807	0.000848255	0.0408921	0.260714	0.134146
Monocyte_derived_Resident_like	Cfh	7.43201	1.03617	1.06957e-13	4.36552e-11	0.910714	0.726739
Monocyte_derived_Resident_like	Ppp1r9a	5.40731	1.03509	6.39768e-08	1.05861e-05	0.517857	0.319783
Monocyte_derived_Resident_like	Ap1b1	5.62444	1.03348	1.86114e-08	3.63655e-06	0.525	0.31617
Monocyte_derived_Resident_like	Tmcc1	7.73321	1.03172	1.04868e-14	5.06873e-12	0.939286	0.773261
Monocyte_derived_Resident_like	Fhit	3.29304	1.0267	0.000991117	0.0460857	0.285714	0.165312
Monocyte_derived_Resident_like	Gab1	4.67082	1.02057	3.00005e-06	0.000327988	0.396429	0.218609
Monocyte_derived_Resident_like	Rreb1	7.58263	1.01872	3.38611e-14	1.55482e-11	0.875	0.705059
Monocyte_derived_Resident_like	Myo5a	7.71528	1.01744	1.20712e-14	5.68493e-12	0.846429	0.679313
Monocyte_derived_Resident_like	Bin1	4.12021	1.01669	3.78519e-05	0.00311319	0.332143	0.171635
Monocyte_derived_Resident_like	Tom1l2	3.35478	1.01429	0.000794276	0.0389397	0.260714	0.131888
Monocyte_derived_Resident_like	Sfi1	7.34992	1.00976	1.98325e-13	7.58882e-11	0.810714	0.602078
Monocyte_derived_Resident_like	Cd37	3.7301	1.0096	0.000191404	0.0120416	0.296429	0.153117
Monocyte_derived_Resident_like	Tns1	4.57379	1.00736	4.78971e-06	0.000488737	0.417857	0.247516
Monocyte_derived_Resident_like	Neat1	6.86133	1.00185	6.82227e-12	2.08841e-09	0.857143	0.640018
Monocyte_derived_Resident_like	Slco2b1	5.59638	1.00092	2.1887e-08	4.10203e-06	0.571429	0.369015
Monocyte_derived_Resident_like	Nrp2	4.39847	1.00047	1.09019e-05	0.0010216	0.367857	0.193767
Monocyte_derived_Resident_like	Gab3	4.66954	0.997077	3.01876e-06	0.000328081	0.428571	0.256549
Monocyte_derived_Resident_like	Trpv4	3.38891	0.996455	0.000701701	0.0355045	0.264286	0.133695
Monocyte_derived_Resident_like	Pgap1	3.97739	0.994216	6.96758e-05	0.00518112	0.342857	0.194219
Monocyte_derived_Resident_like	Dse	5.9721	0.994032	2.34224e-09	5.44555e-07	0.639286	0.423668
Monocyte_derived_Resident_like	Rnf150	5.32461	0.992353	1.01172e-07	1.53573e-05	0.553571	0.355465
Monocyte_derived_Resident_like	Mtr	4.76282	0.992209	1.90908e-06	0.000220529	0.407143	0.217706
Monocyte_derived_Resident_like	Appl2	3.46629	0.990246	0.000527686	0.0282566	0.275	0.14047
Monocyte_derived_Resident_like	Aoah	5.66522	0.987213	1.46837e-08	2.93148e-06	0.625	0.411021
Monocyte_derived_Resident_like	Nfia	5.74876	0.986592	8.98979e-09	1.83462e-06	0.628571	0.425926
Monocyte_derived_Resident_like	Snx6	5.55917	0.985083	2.71064e-08	4.88101e-06	0.557143	0.342818
Monocyte_derived_Resident_like	Sbf2	6.98187	0.984585	2.91278e-12	9.55339e-10	0.810714	0.611563
Monocyte_derived_Resident_like	Prkg1	4.62898	0.984421	3.67476e-06	0.000387899	0.460714	0.289521
Monocyte_derived_Resident_like	Gpr160	4.05015	0.979	5.11857e-05	0.00403489	0.332143	0.173893
Monocyte_derived_Resident_like	Arhgap10	4.18632	0.978841	2.83513e-05	0.00243331	0.346429	0.182927
Monocyte_derived_Resident_like	Immp2l	5.75013	0.976614	8.9175e-09	1.83462e-06	0.685714	0.510388
Monocyte_derived_Resident_like	Sulf2	4.6724	0.973582	2.97698e-06	0.000327414	0.407143	0.219061
Monocyte_derived_Resident_like	Snx2	5.97809	0.972857	2.25774e-09	5.3164e-07	0.660714	0.439024
Monocyte_derived_Resident_like	Cdc14b	3.39411	0.971724	0.000688519	0.0349338	0.278571	0.148148
Monocyte_derived_Resident_like	Abcc1	4.01025	0.96397	6.06559e-05	0.00460358	0.353571	0.203252
Monocyte_derived_Resident_like	Gcnt1	3.65197	0.963144	0.000260235	0.0154185	0.303571	0.161698
Monocyte_derived_Resident_like	Mrc1	8.48521	0.962808	2.15329e-17	1.31832e-14	0.942857	0.84056
Monocyte_derived_Resident_like	Wdfy3	6.86397	0.956348	6.69719e-12	2.08487e-09	0.771429	0.586269
Monocyte_derived_Resident_like	Lrp6	5.24383	0.952766	1.57274e-07	2.29258e-05	0.507143	0.29991
Monocyte_derived_Resident_like	Wwox	4.90626	0.94572	9.28297e-07	0.000116781	0.542857	0.384372
Monocyte_derived_Resident_like	Abca9	6.83587	0.944772	8.15069e-12	2.45416e-09	0.839286	0.669377
Monocyte_derived_Resident_like	Ranbp10	3.41234	0.943022	0.000644069	0.0333229	0.278571	0.146793
Monocyte_derived_Resident_like	Cacna1a	6.91735	0.941314	4.60172e-12	1.4828e-09	0.885714	0.722222
Monocyte_derived_Resident_like	Clcn5	5.31976	0.94074	1.03904e-07	1.56426e-05	0.564286	0.370822
Monocyte_derived_Resident_like	Tbxas1	5.6177	0.93974	1.93518e-08	3.70244e-06	0.671429	0.441283
Monocyte_derived_Resident_like	Wdfy2	5.91542	0.938887	3.31038e-09	7.50639e-07	0.682143	0.448961
Monocyte_derived_Resident_like	Snx30	5.17931	0.93827	2.22703e-07	3.09077e-05	0.557143	0.352304
Monocyte_derived_Resident_like	Alox5	3.92639	0.934914	8.62301e-05	0.00622117	0.35	0.19738
Monocyte_derived_Resident_like	Sh3bp5	3.29854	0.926148	0.000971885	0.0454214	0.267857	0.14047
Monocyte_derived_Resident_like	Ms4a7	4.93149	0.922215	8.16026e-07	0.000104083	0.514286	0.312556
Monocyte_derived_Resident_like	Dab2	6.75964	0.919463	1.38337e-11	3.97004e-09	0.9	0.762421
Monocyte_derived_Resident_like	Plxnc1	4.11396	0.918128	3.88927e-05	0.00317485	0.378571	0.219964
Monocyte_derived_Resident_like	Ndfip1	4.83808	0.91764	1.31097e-06	0.000160524	0.485714	0.297651
Monocyte_derived_Resident_like	Tns3	5.38111	0.917369	7.4028e-08	1.18261e-05	0.564286	0.347787
Monocyte_derived_Resident_like	Atg7	3.77313	0.912577	0.000161214	0.0107283	0.339286	0.196025
Monocyte_derived_Resident_like	Nfatc2	4.58758	0.909452	4.48417e-06	0.000462701	0.439286	0.261969
Monocyte_derived_Resident_like	Sestd1	3.75798	0.909282	0.000171292	0.0111307	0.328571	0.179313
Monocyte_derived_Resident_like	Eps8	4.83174	0.906568	1.35344e-06	0.000164626	0.521429	0.350045
Monocyte_derived_Resident_like	Mtm1	4.41811	0.898301	9.95684e-06	0.000942666	0.439286	0.267389
Monocyte_derived_Resident_like	Pias2	4.16333	0.89591	3.13638e-05	0.00265465	0.385714	0.224932
Monocyte_derived_Resident_like	Bank1	5.23049	0.892491	1.69062e-07	2.38858e-05	0.707143	0.507227
Monocyte_derived_Resident_like	Cd300ld3	3.48457	0.889171	0.000492927	0.0268653	0.307143	0.172087
Monocyte_derived_Resident_like	Ago3	4.77964	0.880137	1.75608e-06	0.000206756	0.514286	0.325655
Monocyte_derived_Resident_like	Cd200r1	3.75608	0.879078	0.000172593	0.011162	0.342857	0.199187
Monocyte_derived_Resident_like	Fli1	6.26572	0.878945	3.71111e-10	9.33725e-08	0.828571	0.649503
Monocyte_derived_Resident_like	Fcrls	3.87905	0.877433	0.000104867	0.00735148	0.360714	0.205962
Monocyte_derived_Resident_like	P2rx7	4.69442	0.862121	2.67361e-06	0.000297614	0.517857	0.322042
Monocyte_derived_Resident_like	Exoc6b	5.82799	0.858566	5.60975e-09	1.21217e-06	0.692857	0.5271
Monocyte_derived_Resident_like	Thap3	3.26868	0.856829	0.0010805	0.0495054	0.296429	0.173442
Monocyte_derived_Resident_like	Snx27	4.01597	0.856651	5.92018e-05	0.00453066	0.396429	0.234869
Monocyte_derived_Resident_like	Wdr7	3.94594	0.85637	7.9486e-05	0.00583967	0.357143	0.196929
Monocyte_derived_Resident_like	Herc4	5.6199	0.856348	1.91068e-08	3.69404e-06	0.703571	0.520325
Monocyte_derived_Resident_like	Nfxl1	4.88715	0.852538	1.02308e-06	0.00012783	0.521429	0.317073
Monocyte_derived_Resident_like	Magi1	3.92815	0.851716	8.56011e-05	0.00621437	0.403571	0.254743
Monocyte_derived_Resident_like	Kif13b	4.10929	0.850597	3.96872e-05	0.00322538	0.403571	0.245257
Monocyte_derived_Resident_like	Pstpip2	4.50483	0.848119	6.64275e-06	0.000655954	0.492857	0.314363
Monocyte_derived_Resident_like	Prune2	4.77643	0.844246	1.78438e-06	0.000208749	0.521429	0.327913
Monocyte_derived_Resident_like	Lrmda	5.12096	0.843317	3.03985e-07	4.13577e-05	0.767857	0.602078
Monocyte_derived_Resident_like	Hpgds	4.8579	0.840294	1.18636e-06	0.000146241	0.557143	0.369919
Monocyte_derived_Resident_like	Dmxl1	5.24163	0.839777	1.59163e-07	2.29315e-05	0.664286	0.479675
Monocyte_derived_Resident_like	Aftph	4.72551	0.831274	2.29533e-06	0.00025864	0.55	0.390244
Monocyte_derived_Resident_like	Tmem87b	4.49108	0.830917	7.08614e-06	0.000685714	0.460714	0.268744
Monocyte_derived_Resident_like	Cmah	4.3616	0.829391	1.29112e-05	0.00119166	0.496429	0.326107
Monocyte_derived_Resident_like	Dock1	5.33764	0.828545	9.41634e-08	1.44897e-05	0.664286	0.495935
Monocyte_derived_Resident_like	Nav1	5.28277	0.828112	1.27248e-07	1.90013e-05	0.717857	0.530714
Monocyte_derived_Resident_like	Zcchc24	3.34716	0.827003	0.000816433	0.0396475	0.285714	0.153117
Monocyte_derived_Resident_like	Slc16a7	4.58859	0.824363	4.46247e-06	0.000462701	0.521429	0.337398
Monocyte_derived_Resident_like	Fkbp15	4.28004	0.823752	1.8686e-05	0.00168238	0.453571	0.282294
Monocyte_derived_Resident_like	Atp6v0d1	3.54024	0.818876	0.000399765	0.022662	0.339286	0.19738
Monocyte_derived_Resident_like	Gapvd1	4.86398	0.817767	1.15048e-06	0.000142777	0.625	0.423216
Monocyte_derived_Resident_like	Ctnnd1	4.7482	0.814944	2.05239e-06	0.000234138	0.546429	0.344173
Monocyte_derived_Resident_like	Mpp1	3.52002	0.814845	0.000431508	0.0239481	0.325	0.180217
Monocyte_derived_Resident_like	Atp6v0a1	4.77493	0.814588	1.79771e-06	0.000208978	0.567857	0.374435
Monocyte_derived_Resident_like	Arid5b	4.39411	0.812917	1.11229e-05	0.00103703	0.517857	0.355917
Monocyte_derived_Resident_like	Stxbp5	3.74054	0.812347	0.000183627	0.0117354	0.385714	0.247064
Monocyte_derived_Resident_like	Slc16a10	3.65263	0.80621	0.000259567	0.0154185	0.357143	0.214092
Monocyte_derived_Resident_like	Slc7a8	3.90441	0.804679	9.4454e-05	0.00672417	0.414286	0.257904
Monocyte_derived_Resident_like	Elf2	4.49765	0.801717	6.87097e-06	0.000674862	0.525	0.34598
Monocyte_derived_Resident_like	Exoc4	5.19275	0.788018	2.07214e-07	2.90527e-05	0.796429	0.622403
Monocyte_derived_Resident_like	Nlk	3.68932	0.785791	0.000224856	0.0137665	0.385714	0.235321
Monocyte_derived_Resident_like	Pitpnc1	4.49086	0.784409	7.09347e-06	0.000685714	0.596429	0.419603
Monocyte_derived_Resident_like	Gpcpd1	4.33756	0.783384	1.44075e-05	0.00131653	0.525	0.359079
Monocyte_derived_Resident_like	Dnajc13	5.05547	0.781917	4.29331e-07	5.67304e-05	0.657143	0.489612
Monocyte_derived_Resident_like	Arhgap18	4.57934	0.777724	4.66439e-06	0.000478608	0.632143	0.448058
Monocyte_derived_Resident_like	Peli2	3.88807	0.775433	0.000101042	0.00711053	0.432143	0.287263
Monocyte_derived_Resident_like	Slc23a2	3.53834	0.775147	0.000402644	0.0226851	0.357143	0.212737
Monocyte_derived_Resident_like	Cyth1	4.25229	0.77278	2.11592e-05	0.00188656	0.503571	0.331978
Monocyte_derived_Resident_like	Vps13c	5.40141	0.771245	6.6118e-08	1.08428e-05	0.782143	0.614724
Monocyte_derived_Resident_like	Tbc1d14	4.4252	0.766236	9.63533e-06	0.00092173	0.546429	0.352304
Monocyte_derived_Resident_like	Aak1	3.51712	0.766236	0.000436261	0.024135	0.371429	0.232611
Monocyte_derived_Resident_like	Kif16b	3.44551	0.759424	0.00056999	0.0301701	0.353571	0.21635
Monocyte_derived_Resident_like	Numb	3.60828	0.758285	0.000308231	0.0179723	0.375	0.227191
Monocyte_derived_Resident_like	Rin2	3.72358	0.757732	0.000196416	0.0122291	0.407143	0.255194
Monocyte_derived_Resident_like	Ip6k1	3.78246	0.756757	0.000155283	0.0104091	0.396429	0.240289
Monocyte_derived_Resident_like	Snx9	4.00219	0.756245	6.27602e-05	0.00470496	0.475	0.3243
Monocyte_derived_Resident_like	Fcho2	5.45365	0.75584	4.93475e-08	8.31528e-06	0.814286	0.655827
Monocyte_derived_Resident_like	Ifi211	3.90331	0.755488	9.48849e-05	0.00672877	0.425	0.259711
Monocyte_derived_Resident_like	Rasa3	3.6662	0.754163	0.000246185	0.0147286	0.385714	0.233966
Monocyte_derived_Resident_like	Phf12	3.52403	0.753892	0.000425034	0.0238734	0.353571	0.211834
Monocyte_derived_Resident_like	Ncoa7	3.74551	0.752952	0.000180025	0.0115612	0.421429	0.263776
Monocyte_derived_Resident_like	Rabgap1l	4.58833	0.750896	4.46812e-06	0.000462701	0.617857	0.438573
Monocyte_derived_Resident_like	Snx13	4.52865	0.749967	5.93613e-06	0.000592548	0.6	0.436314
Monocyte_derived_Resident_like	Oxr1	3.5217	0.749541	0.000428793	0.0239381	0.4	0.265583
Monocyte_derived_Resident_like	Gm4951	3.64255	0.749093	0.000269955	0.0158919	0.392857	0.244806
Monocyte_derived_Resident_like	Insr	4.05539	0.747747	5.00514e-05	0.00396248	0.475	0.311201
Monocyte_derived_Resident_like	Syne2	3.3657	0.744778	0.000763486	0.037595	0.317857	0.179765
Monocyte_derived_Resident_like	Itsn2	4.66566	0.744201	3.07623e-06	0.00033236	0.692857	0.503162
Monocyte_derived_Resident_like	Rcsd1	3.86055	0.743665	0.000113132	0.00790078	0.421429	0.266486
Monocyte_derived_Resident_like	Lilrb4b	4.24582	0.743214	2.17795e-05	0.00193249	0.575	0.414182
Monocyte_derived_Resident_like	Helz	3.40873	0.742717	0.000652655	0.0335779	0.342857	0.203704
Monocyte_derived_Resident_like	Hycc1	3.93766	0.740458	8.22784e-05	0.00599685	0.446429	0.285908
Monocyte_derived_Resident_like	Rbpj	5.83544	0.740162	5.36497e-09	1.18721e-06	0.917857	0.850949
Monocyte_derived_Resident_like	Adcy9	4.06723	0.739711	4.75745e-05	0.00378269	0.478571	0.304878
Monocyte_derived_Resident_like	Sfmbt1	4.15135	0.739016	3.30517e-05	0.00278468	0.517857	0.348238
Monocyte_derived_Resident_like	Scaf4	3.54323	0.738506	0.000395253	0.0225454	0.367857	0.226287
Monocyte_derived_Resident_like	Anks1	4.32038	0.73779	1.5576e-05	0.00141626	0.532143	0.3514
Monocyte_derived_Resident_like	Fgd4	4.14122	0.737332	3.45459e-05	0.00288411	0.521429	0.372629
Monocyte_derived_Resident_like	Kdm4c	3.67377	0.736217	0.000238997	0.0144397	0.4	0.245257
Monocyte_derived_Resident_like	Usp24	4.54755	0.733339	5.42752e-06	0.000547733	0.646429	0.46206
Monocyte_derived_Resident_like	Tcf4	5.17839	0.731222	2.2381e-07	3.09077e-05	0.864286	0.711382
Monocyte_derived_Resident_like	Cltc	5.03468	0.72908	4.7864e-07	6.19097e-05	0.85	0.696025
Monocyte_derived_Resident_like	5031425E22Rik	3.51509	0.725006	0.000439603	0.0242468	0.407143	0.273713
Monocyte_derived_Resident_like	Rbm47	4.49139	0.72389	7.07589e-06	0.000685714	0.660714	0.48645
Monocyte_derived_Resident_like	Mertk	3.70922	0.722747	0.000207895	0.0127706	0.432143	0.281391
Monocyte_derived_Resident_like	Arhgap12	3.88931	0.721147	0.00010053	0.00710171	0.475	0.31617
Monocyte_derived_Resident_like	Eea1	3.91556	0.721106	9.0196e-05	0.00647121	0.489286	0.350045
Monocyte_derived_Resident_like	Stk3	4.27313	0.71952	1.92752e-05	0.00172696	0.575	0.420958
Monocyte_derived_Resident_like	Tut7	4.23569	0.716583	2.2785e-05	0.00200236	0.592857	0.418248
Monocyte_derived_Resident_like	Rasgrp4	3.33342	0.716132	0.000857847	0.0411386	0.35	0.215899
Monocyte_derived_Resident_like	Pros1	3.4947	0.712992	0.000474594	0.0259431	0.421429	0.28907
Monocyte_derived_Resident_like	Ppm1h	4.50531	0.710591	6.62761e-06	0.000655954	0.682143	0.512647
Monocyte_derived_Resident_like	Stx8	3.26864	0.709539	0.00108067	0.0495054	0.375	0.248419
Monocyte_derived_Resident_like	Il15	3.59335	0.709484	0.000326451	0.0189744	0.414286	0.266938
Monocyte_derived_Resident_like	Ap2a2	4.44986	0.707444	8.59254e-06	0.000826278	0.717857	0.537037
Monocyte_derived_Resident_like	Dip2c	4.01914	0.706676	5.84107e-05	0.00449386	0.603571	0.449413
Monocyte_derived_Resident_like	Zfp407	3.78779	0.70595	0.000151991	0.0102633	0.482143	0.33514
Monocyte_derived_Resident_like	Cd163	3.38565	0.703449	0.000710087	0.0358301	0.464286	0.345528
Monocyte_derived_Resident_like	Pik3r1	3.34456	0.702665	0.000824119	0.0398331	0.389286	0.261969
Monocyte_derived_Resident_like	Zmym2	3.72481	0.701858	0.000195459	0.0122109	0.446429	0.28907
Monocyte_derived_Resident_like	Slc25a36	3.36857	0.699947	0.000755601	0.0373068	0.385714	0.247967
Monocyte_derived_Resident_like	Zmiz1	4.10586	0.699421	4.02817e-05	0.00325927	0.546429	0.377597
Monocyte_derived_Resident_like	Spire1	3.50346	0.699007	0.000459248	0.0252545	0.396429	0.254291
Monocyte_derived_Resident_like	Brd1	3.5586	0.698175	0.000372831	0.0214664	0.407143	0.262873
Monocyte_derived_Resident_like	Maf	4.21737	0.691156	2.47169e-05	0.00214139	0.842857	0.66757
Monocyte_derived_Resident_like	Srgap2	5.05019	0.690334	4.41381e-07	5.74953e-05	0.8	0.684282
Monocyte_derived_Resident_like	Phf20	3.67421	0.689946	0.000238585	0.0144397	0.435714	0.279584
Monocyte_derived_Resident_like	Abhd12	4.04037	0.688298	5.33672e-05	0.00418887	0.575	0.398374
Monocyte_derived_Resident_like	Gnaq	5.47201	0.68456	4.44958e-08	7.56717e-06	0.860714	0.744806
Monocyte_derived_Resident_like	Atxn7	3.73006	0.683978	0.000191438	0.0120416	0.489286	0.339205
Monocyte_derived_Resident_like	Nisch	4.20491	0.680457	2.61191e-05	0.00225225	0.6	0.424571
Monocyte_derived_Resident_like	E330020D12Rik	3.47286	0.67821	0.000514952	0.027818	0.439286	0.298103
Monocyte_derived_Resident_like	Gns	4.00386	0.677832	6.23176e-05	0.00469968	0.517857	0.330172
Monocyte_derived_Resident_like	Tubgcp5	3.42441	0.675594	0.000616134	0.0321492	0.410714	0.268293
Monocyte_derived_Resident_like	Dip2b	3.94669	0.675246	7.92379e-05	0.00583967	0.585714	0.427281
Monocyte_derived_Resident_like	Atp11c	3.78264	0.675157	0.000155173	0.0104091	0.503571	0.347335
Monocyte_derived_Resident_like	Arhgap17	3.91164	0.675066	9.16727e-05	0.00655157	0.528571	0.367209
Monocyte_derived_Resident_like	Trpm7	4.01152	0.674706	6.03286e-05	0.00459774	0.589286	0.403794
Monocyte_derived_Resident_like	Faf1	3.74001	0.672244	0.000184014	0.0117354	0.492857	0.343722
Monocyte_derived_Resident_like	Bclaf1	3.81994	0.671321	0.000133482	0.00911402	0.521429	0.35682
Monocyte_derived_Resident_like	Smyd3	3.68738	0.670344	0.000226575	0.0138256	0.535714	0.399277
Monocyte_derived_Resident_like	Crybg3	3.30149	0.667253	0.00096172	0.045061	0.385714	0.249322
Monocyte_derived_Resident_like	Tcf12	4.02702	0.663781	5.64872e-05	0.00437764	0.725	0.547877
Monocyte_derived_Resident_like	Ulk2	3.73816	0.659544	0.000185373	0.0117811	0.503571	0.344625
Monocyte_derived_Resident_like	Wdr44	3.34659	0.658138	0.00081812	0.0396475	0.4	0.262421
Monocyte_derived_Resident_like	Atf7	3.71301	0.65626	0.000204807	0.0126657	0.496429	0.347335
Monocyte_derived_Resident_like	Gng2	3.77577	0.655772	0.000159514	0.0106538	0.560714	0.409666
Monocyte_derived_Resident_like	Cdk12	3.40538	0.651368	0.000660708	0.0338973	0.421429	0.287263
Monocyte_derived_Resident_like	Epc1	3.61225	0.650799	0.000303557	0.0177561	0.464286	0.30533
Monocyte_derived_Resident_like	Cert1	3.55239	0.644261	0.000381743	0.0219108	0.471429	0.325655
Monocyte_derived_Resident_like	Akap10	3.71376	0.643565	0.000204202	0.0126657	0.528571	0.369919
Monocyte_derived_Resident_like	Pcmtd1	3.37777	0.643525	0.000730758	0.0364724	0.414286	0.278229
Monocyte_derived_Resident_like	Fnip1	4.03121	0.640248	5.54909e-05	0.00433702	0.642857	0.484643
Monocyte_derived_Resident_like	Srsf5	3.85077	0.640182	0.000117746	0.00816091	0.592857	0.420054
Monocyte_derived_Resident_like	Bcas3	3.40873	0.638541	0.000652655	0.0335779	0.453571	0.31075
Monocyte_derived_Resident_like	Pbx3	3.49629	0.637374	0.000471783	0.0258664	0.546429	0.405149
Monocyte_derived_Resident_like	Ube3c	3.26415	0.635205	0.00109795	0.0499159	0.385714	0.249322
Monocyte_derived_Resident_like	Ppp3ca	4.2223	0.633166	2.4182e-05	0.00210498	0.878571	0.744354
Monocyte_derived_Resident_like	Foxp1	4.66082	0.632601	3.14954e-06	0.00033829	0.903571	0.780488
Monocyte_derived_Resident_like	Zdhhc20	3.33408	0.625927	0.000855812	0.0411386	0.432143	0.288618
Monocyte_derived_Resident_like	Snd1	3.76454	0.625646	0.000166856	0.0109062	0.539286	0.363595
Monocyte_derived_Resident_like	Rbm6	3.6854	0.619589	0.000228346	0.0138875	0.582143	0.430894
Monocyte_derived_Resident_like	Evi5	3.4308	0.618152	0.000601811	0.0314914	0.453571	0.303523
Monocyte_derived_Resident_like	Dennd1a	5.26268	0.618129	1.41968e-07	2.08602e-05	0.885714	0.786811
Monocyte_derived_Resident_like	Elk3	3.3517	0.616495	0.000803173	0.0392337	0.478571	0.331527
Monocyte_derived_Resident_like	Zeb2	5.57295	0.613395	2.50458e-08	4.55461e-06	0.939286	0.88121
Monocyte_derived_Resident_like	Rnf169	3.54134	0.61267	0.000398101	0.0226375	0.553571	0.401987
Monocyte_derived_Resident_like	Tent2	3.64572	0.610879	0.000266647	0.0157476	0.564286	0.417344
Monocyte_derived_Resident_like	Nrp1	3.44414	0.610211	0.000572877	0.0302357	0.592857	0.465221
Monocyte_derived_Resident_like	Foxn3	3.93775	0.608092	8.22482e-05	0.00599685	0.817857	0.680668
Monocyte_derived_Resident_like	Pnisr	3.71156	0.606839	0.000205987	0.0126959	0.582143	0.425023
Monocyte_derived_Resident_like	Arhgap31	3.44101	0.602446	0.000579538	0.0304996	0.471429	0.334688
Monocyte_derived_Resident_like	Ski	3.3827	0.601687	0.00071776	0.0361181	0.514286	0.369015
Monocyte_derived_Resident_like	Apc	3.4164	0.599998	0.000634561	0.0330169	0.517857	0.372177
Monocyte_derived_Resident_like	Pkn1	3.30436	0.597026	0.000951952	0.0449473	0.453571	0.31617
Monocyte_derived_Resident_like	Enox2	3.46638	0.595076	0.000527513	0.0282566	0.625	0.49187
Monocyte_derived_Resident_like	Vps13b	4.02896	0.593274	5.60237e-05	0.00436011	0.753571	0.612466
Monocyte_derived_Resident_like	Washc4	3.6702	0.591822	0.000242357	0.014547	0.625	0.474706
Monocyte_derived_Resident_like	Ttc3	3.46955	0.591391	0.000521326	0.0280797	0.496429	0.34056
Monocyte_derived_Resident_like	Snx5	3.4348	0.59129	0.000592982	0.031118	0.553571	0.395212
Monocyte_derived_Resident_like	Plcl2	3.56992	0.588226	0.000357087	0.0206246	0.678571	0.535682
Monocyte_derived_Resident_like	Lpp	3.47752	0.586548	0.000506067	0.0274187	0.603571	0.467931
Monocyte_derived_Resident_like	Vti1a	3.38002	0.584541	0.000724812	0.0362742	0.514286	0.378952
Monocyte_derived_Resident_like	Rasa1	3.44982	0.583584	0.000560955	0.0297777	0.625	0.476513
Monocyte_derived_Resident_like	Ccny	3.31642	0.582458	0.00091178	0.0434978	0.446429	0.2972
Monocyte_derived_Resident_like	Fndc3a	3.65228	0.581481	0.000259923	0.0154185	0.671429	0.52439
Monocyte_derived_Resident_like	Gas6	3.47854	0.58043	0.000504158	0.0273961	0.557143	0.377597
Monocyte_derived_Resident_like	Zswim6	3.98096	0.57685	6.86383e-05	0.00512471	0.907143	0.79991
Monocyte_derived_Resident_like	Nsmce2	3.3757	0.575978	0.000736278	0.0366483	0.542857	0.390696
Monocyte_derived_Resident_like	Acap2	3.53931	0.574776	0.000401169	0.0226716	0.617857	0.460253
Monocyte_derived_Resident_like	Top1	3.39755	0.574273	0.000679932	0.0347276	0.507143	0.360885
Monocyte_derived_Resident_like	Ms4a6b	3.34694	0.567333	0.000817081	0.0396475	0.635714	0.462963
Monocyte_derived_Resident_like	Gas7	3.37407	0.555761	0.00074065	0.0367663	0.539286	0.382114
Monocyte_derived_Resident_like	Luc7l2	3.41243	0.551917	0.000643861	0.0333229	0.782143	0.627371
Monocyte_derived_Resident_like	Wls	3.30176	0.545736	0.000960814	0.045061	0.510714	0.359079
Monocyte_derived_Resident_like	Vav3	3.76661	0.545733	0.000165479	0.0109062	0.825	0.71093
Monocyte_derived_Resident_like	Stard9	3.38156	0.545508	0.000720758	0.0361698	0.646429	0.500452
Monocyte_derived_Resident_like	Jmjd1c	3.37297	0.545138	0.000743618	0.0368141	0.710714	0.566847
Monocyte_derived_Resident_like	Ifi202b	3.29348	0.540813	0.000989565	0.0460857	0.521429	0.366305
Monocyte_derived_Resident_like	Rb1	3.26529	0.540514	0.00109352	0.0499159	0.667857	0.539295
Monocyte_derived_Resident_like	Usp34	3.26859	0.527528	0.00108083	0.0495054	0.628571	0.495935
Monocyte_derived_Resident_like	Pid1	4.14127	0.505506	3.45393e-05	0.00288411	0.939286	0.892051
Monocyte_derived_Resident_like	Malat1	9.22589	0.432994	2.81209e-20	2.86943e-17	0.996429	0.996838
Recruited_MHCII_Macrophage	Cadm1	7.10696	1.35728	1.18628e-12	7.26281e-09	0.394007	0.236994
Recruited_MHCII_Macrophage	Plxdc2	6.46098	1.12744	1.0403e-10	4.77679e-07	0.446726	0.317919
Recruited_MHCII_Macrophage	Pvt1	5.10026	0.893181	3.39186e-07	0.000421775	0.36515	0.24711
Recruited_MHCII_Macrophage	Tgfbr1	5.85794	0.892442	4.68648e-09	1.07596e-05	0.478357	0.380058
Recruited_MHCII_Macrophage	Creb5	4.23123	0.8773	2.32418e-05	0.014802	0.31798	0.219653
Recruited_MHCII_Macrophage	Itgb5	4.19372	0.836238	2.7442e-05	0.0152736	0.322974	0.228324
Recruited_MHCII_Macrophage	H2-Aa	5.20308	0.747562	1.96018e-07	0.000292585	0.490566	0.342486
Recruited_MHCII_Macrophage	H2-Ea	4.96251	0.742365	6.95872e-07	0.000751829	0.45172	0.313584
Recruited_MHCII_Macrophage	Tanc2	7.16459	0.728572	7.80187e-13	7.16485e-09	0.781354	0.66474
Recruited_MHCII_Macrophage	Fmnl2	4.02613	0.701518	5.67029e-05	0.0247967	0.36515	0.271676
Recruited_MHCII_Macrophage	Ust	4.06569	0.692463	4.78909e-05	0.0230243	0.369034	0.278902
Recruited_MHCII_Macrophage	Cd74	5.05042	0.661371	4.40836e-07	0.000506053	0.665927	0.536127
Recruited_MHCII_Macrophage	Cdk6	3.84456	0.657031	0.000120767	0.0426562	0.383463	0.294798
Recruited_MHCII_Macrophage	Tmcc3	5.19286	0.64328	2.07089e-07	0.000292585	0.622642	0.526012
Recruited_MHCII_Macrophage	Arhgap22	4.19539	0.642855	2.72398e-05	0.0152736	0.433407	0.33815
Recruited_MHCII_Macrophage	Niban1	4.8043	0.640104	1.55294e-06	0.00142614	0.518313	0.442197
Recruited_MHCII_Macrophage	Epb41l2	4.05178	0.638153	5.08301e-05	0.0233399	0.395117	0.313584
Recruited_MHCII_Macrophage	H2-Eb1	3.93747	0.603287	8.23442e-05	0.0321791	0.409545	0.303468
Recruited_MHCII_Macrophage	Pde3b	4.83048	0.58107	1.36206e-06	0.00131668	0.582686	0.5
Recruited_MHCII_Macrophage	4933406I18Rik	3.8881	0.57925	0.000101032	0.0378705	0.442286	0.356936
Recruited_MHCII_Macrophage	H2-Ab1	3.92185	0.574385	8.78704e-05	0.0336232	0.421199	0.309249
Recruited_MHCII_Macrophage	Maml2	4.29141	0.5468	1.77544e-05	0.0125421	0.527747	0.446532
Recruited_MHCII_Macrophage	Dst	4.25505	0.524636	2.09006e-05	0.0142178	0.54606	0.463873
Recruited_MHCII_Macrophage	Cdk14	4.52896	0.499055	5.92751e-06	0.00494866	0.609878	0.539017
Recruited_MHCII_Macrophage	Runx1	5.09734	0.468162	3.44456e-07	0.000421775	0.764706	0.703757
Recruited_MHCII_Macrophage	Etv6	4.22278	0.432075	2.41305e-05	0.014802	0.673696	0.614162
Recruited_MHCII_Macrophage	Gab2	4.0987	0.38077	4.15483e-05	0.0211977	0.749168	0.703757
Recruited_MHCII_Macrophage	Mef2a	4.06088	0.372561	4.88891e-05	0.0230243	0.781354	0.718208
Recruited_MHCII_Macrophage	Dock8	3.79901	0.370361	0.000145275	0.0499599	0.751942	0.699422
Recruited_MHCII_Macrophage	Pip4k2a	4.55489	0.349623	5.24136e-06	0.00458419	0.77303	0.736994
Recruited_MHCII_Macrophage	Picalm	3.85748	0.311118	0.000114561	0.0412577	0.767481	0.741329
Recruited_MHCII_Macrophage	Dleu2	4.20337	0.30256	2.62965e-05	0.0152736	0.77525	0.75289
Resident_Macrophage_MHCII	Cd74	7.36958	1.58517	1.71165e-13	5.23964e-10	0.821656	0.61703
Resident_Macrophage_MHCII	C1qa	8.52698	1.56406	1.50213e-17	9.19655e-14	0.859873	0.601198
Resident_Macrophage_MHCII	C1qb	7.64551	1.54252	2.08123e-14	7.64518e-11	0.732484	0.458708
Resident_Macrophage_MHCII	Apoe	9.077	1.54175	1.11604e-19	2.04983e-15	0.955414	0.787334
Resident_Macrophage_MHCII	Lyz2	8.7637	1.47311	1.8895e-18	1.73523e-14	0.936306	0.74754
Resident_Macrophage_MHCII	Actb	8.16937	1.45189	3.10012e-16	1.4235e-12	0.904459	0.695764
Resident_Macrophage_MHCII	Tmem176b	4.33399	1.38645	1.46431e-05	0.0116934	0.407643	0.224647
Resident_Macrophage_MHCII	C1qc	7.10419	1.36388	1.21032e-12	3.1757e-09	0.751592	0.527599
Resident_Macrophage_MHCII	H2-D1	6.62424	1.31194	3.49048e-11	8.0137e-08	0.764331	0.498074
Resident_Macrophage_MHCII	H2-Eb1	5.21237	1.29923	1.86438e-07	0.000244593	0.598726	0.365426
Resident_Macrophage_MHCII	H2-Ab1	5.3441	1.29319	9.08682e-08	0.000151725	0.598726	0.376123
Resident_Macrophage_MHCII	Rpl18a	4.70185	1.26517	2.5781e-06	0.00295949	0.484076	0.275567
Resident_Macrophage_MHCII	Cx3cr1	4.45484	1.1807	8.3957e-06	0.00771019	0.496815	0.303808
Resident_Macrophage_MHCII	Cst3	5.98445	1.17355	2.17117e-09	4.43088e-06	0.77707	0.560548
Resident_Macrophage_MHCII	H2-Aa	4.61541	1.1285	3.92316e-06	0.00400314	0.598726	0.439452
Resident_Macrophage_MHCII	Rps12	4.16969	1.12528	3.05009e-05	0.0233421	0.458599	0.268721
Resident_Macrophage_MHCII	Mafb	4.0844	1.11492	4.41914e-05	0.0312178	0.464968	0.277706
Resident_Macrophage_MHCII	Eef1a1	5.56908	1.11421	2.56094e-08	4.70368e-05	0.713376	0.509628
Resident_Macrophage_MHCII	H2-Ea	4.47922	1.08779	7.49149e-06	0.00724191	0.592357	0.401369
Resident_Macrophage_MHCII	Hspa5	4.36891	0.997652	1.24868e-05	0.0104248	0.573248	0.38896
Resident_Macrophage_MHCII	Tmsb4x	5.27317	0.961943	1.34087e-07	0.000205231	0.751592	0.590073
Resident_Macrophage_MHCII	Ctsb	5.23522	0.952849	1.64792e-07	0.000232825	0.815287	0.638853
Resident_Macrophage_MHCII	Selenop	4.68548	0.863078	2.79302e-06	0.00301762	0.789809	0.61917
Resident_Macrophage_MHCII	Csf1r	4.93124	0.835091	8.17096e-07	0.00100051	0.764331	0.630295
Resident_Macrophage_MHCII	Ahnak	4.42203	0.758188	9.77756e-06	0.00855164	0.789809	0.695336
Resident_Macrophage_TLF	Ednrb	3.80306	1.89981	0.000142918	0.0104581	0.296053	0.127669
Resident_Macrophage_TLF	Lyve1	4.65031	1.86554	3.31443e-06	0.000558497	0.381579	0.191716
Resident_Macrophage_TLF	Cd63	4.01676	1.67379	5.90032e-05	0.00561508	0.335526	0.166097
Resident_Macrophage_TLF	Ccl6	3.59058	1.59214	0.000329938	0.0201244	0.328947	0.18702
Resident_Macrophage_TLF	Ftl1	5.34208	1.3608	9.18843e-08	2.90972e-05	0.565789	0.448762
Resident_Macrophage_TLF	Pf4	3.28825	1.35787	0.00100811	0.0471143	0.335526	0.208796
Resident_Macrophage_TLF	Apoe	7.67761	1.33128	1.62083e-14	2.12642e-11	0.894737	0.791631
Resident_Macrophage_TLF	C1qa	6.63538	1.31462	3.23664e-11	2.12312e-08	0.723684	0.610589
Resident_Macrophage_TLF	Tnnt2	7.16245	1.30456	7.92459e-13	7.66057e-10	0.717105	0.558497
Resident_Macrophage_TLF	Selenop	6.6262	1.29335	3.4444e-11	2.1815e-08	0.743421	0.622545
Resident_Macrophage_TLF	Lyz2	6.69426	1.22347	2.16773e-11	1.47462e-08	0.809211	0.756191
Resident_Macrophage_TLF	Actb	6.88331	1.20853	5.84764e-12	4.66972e-09	0.763158	0.70538
Resident_Macrophage_TLF	Calm1	4.17961	1.20551	2.92011e-05	0.00325052	0.460526	0.341588
Resident_Macrophage_TLF	mt-Nd4l	6.73395	1.18468	1.65118e-11	1.21309e-08	0.776316	0.641332
Resident_Macrophage_TLF	Fth1	6.13975	1.17446	8.26503e-10	4.10281e-07	0.664474	0.573442
Resident_Macrophage_TLF	Tpm1	7.74212	1.17184	9.77715e-15	1.49647e-11	0.822368	0.705807
Resident_Macrophage_TLF	Ctsb	6.01451	1.13421	1.80434e-09	8.72113e-07	0.730263	0.644748
Resident_Macrophage_TLF	Myh6	7.59869	1.09162	2.99152e-14	3.66301e-11	0.828947	0.747225
Resident_Macrophage_TLF	Gas6	4.12916	1.08544	3.64087e-05	0.00386073	0.493421	0.391546
Resident_Macrophage_TLF	mt-Nd5	7.69138	1.05129	1.45551e-14	2.05642e-11	0.868421	0.809991
Resident_Macrophage_TLF	Gsn	3.92744	1.0382	8.58566e-05	0.00738843	0.526316	0.424851
Resident_Macrophage_TLF	mt-Nd1	9.81298	1.03762	9.90014e-23	1.81836e-18	0.980263	0.96456
Resident_Macrophage_TLF	Fabp3	4.44997	1.03366	8.58809e-06	0.00114303	0.532895	0.43766
Resident_Macrophage_TLF	C1qc	4.94537	1.00804	7.59991e-07	0.000170229	0.618421	0.536721
Resident_Macrophage_TLF	Vim	3.57768	0.999368	0.000346656	0.0208755	0.467105	0.376174
Resident_Macrophage_TLF	Myl3	4.43021	0.998587	9.41399e-06	0.00123505	0.565789	0.469257
Resident_Macrophage_TLF	mt-Atp8	4.25522	0.994533	2.08843e-05	0.00242774	0.559211	0.461998
Resident_Macrophage_TLF	Cst3	4.82582	0.984033	1.39427e-06	0.000284539	0.618421	0.571307
Resident_Macrophage_TLF	C1qb	4.10167	0.965738	4.10174e-05	0.00420875	0.559211	0.470538
Resident_Macrophage_TLF	Mb	4.83681	0.959552	1.31942e-06	0.000275384	0.598684	0.516225
Resident_Macrophage_TLF	mt-Atp6	7.84912	0.95142	4.18978e-15	6.99579e-12	0.947368	0.923997
Resident_Macrophage_TLF	mt-Nd4	8.4525	0.937102	2.85138e-17	1.30928e-13	0.980263	0.962425
Resident_Macrophage_TLF	mt-Co2	8.99253	0.930386	2.41606e-19	2.21879e-15	0.993421	0.979505
Resident_Macrophage_TLF	Pln	4.09214	0.925814	4.27408e-05	0.00430157	0.532895	0.464987
Resident_Macrophage_TLF	Cox6a2	3.31871	0.885988	0.00090435	0.0432557	0.473684	0.384287
Resident_Macrophage_TLF	Tmsb4x	4.93468	0.884454	8.02835e-07	0.000177659	0.684211	0.594791
Resident_Macrophage_TLF	Rps24	3.35468	0.87681	0.00079456	0.0396567	0.480263	0.409479
Resident_Macrophage_TLF	Ahnak	4.83768	0.859129	1.31365e-06	0.000275384	0.743421	0.698548
Resident_Macrophage_TLF	Cmss1	6.41645	0.851196	1.39487e-10	8.00613e-08	0.888158	0.8655
Resident_Macrophage_TLF	mt-Co3	8.75	0.849637	2.13348e-18	1.30619e-14	1	0.990606
Resident_Macrophage_TLF	mt-Cytb	7.87446	0.847056	3.42229e-15	6.28571e-12	0.940789	0.935952
Resident_Macrophage_TLF	Tnni3	3.50713	0.846303	0.000452974	0.0256783	0.506579	0.450897
Resident_Macrophage_TLF	Slc25a4	3.28738	0.820586	0.00101123	0.0471377	0.493421	0.422716
Resident_Macrophage_TLF	Maf	4.71424	0.81236	2.4262e-06	0.000441208	0.763158	0.682323
Resident_Macrophage_TLF	Lamp1	3.2746	0.807179	0.00105813	0.048345	0.473684	0.424851
Resident_Macrophage_TLF	Myl2	3.54322	0.793131	0.000395277	0.0230478	0.532895	0.479932
Resident_Macrophage_TLF	mt-Nd2	7.45455	0.756812	9.01723e-14	9.87735e-11	0.934211	0.941076
Resident_Macrophage_TLF	Lars2	4.56737	0.728448	4.93878e-06	0.000731537	0.776316	0.739966
Resident_Macrophage_TLF	mt-Co1	8.25333	0.722727	1.54045e-16	4.71558e-13	1	0.998292
Resident_Macrophage_TLF	Stab1	4.0256	0.700134	5.68311e-05	0.00549377	0.710526	0.650726
Resident_Macrophage_TLF	Itm2b	4.64723	0.663229	3.36429e-06	0.000559865	0.710526	0.705807
Resident_Macrophage_TLF	Tpt1	3.32952	0.593418	0.000869965	0.0421864	0.618421	0.586678
Resident_Macrophage_TLF	Gphn	3.79574	0.571786	0.000147204	0.0106865	0.756579	0.71819
Resident_Macrophage_TLF	Cfh	3.90175	0.563418	9.55009e-05	0.00793024	0.776316	0.745517
Resident_Macrophage_TLF	Mrc1	3.80492	0.494461	0.000141849	0.0104213	0.875	0.850555
Resident_Macrophage_TLF	Ttn	3.40449	0.444955	0.000662877	0.0345883	0.697368	0.729718
