# Supplementary material for: Cardiac Macrophages Exhibit Dynamic Heterogeneity and Functional Specialization During Experimental Autoimmune Myocarditis
Source: Cells. 2026 Jun 19;15(12):1110. doi: 10.3390/cells15121110 (PMC13296802; doi:10.3390/cells15121110)
Supplement: Supplementary file 1 [file cells-15-01110-s001.zip › Suppl. Table S2. LIANA interaction global.xlsx]

## Sheet: S3_LIANA_global
timepoint	source	target	ligand	receptor	lr_means	cellphone_pvals	expr_prod	scaled_weight	lr_logfc	spec_weight	lrscore	specificity_rank	rank_score
Day0	Cardiomyocyte_atrial	Endocardial	Nppa	Npr3	3.31203	0	9.82637	2.02611	4.27907	0.109443	0.971563	3.42303e-05	1.54503e-08
Day0	Cardiomyocyte_atrial	Mesothelial	Nppa	Npr3	2.91052	0	6.30813	1.60248	3.167	0.0702577	0.964757	0.000539146	6.17993e-08
Day0	Neuronal_glial	Endocardial	Sparc	Eng	2.422	0	5.85749	1.48153	2.31268	0.055351	0.963475	0.00205163	5.56133e-07
Day0	Cardiomyocyte_atrial	Mesothelial	Pam	Dpp4	2.40206	0	5.23479	2.58767	2.58306	0.126905	0.961445	1.39279e-05	7.56937e-07
Day0	Mesothelial	Endothelial_capillary	C3	Nrp1	2.34501	0	5.39527	1.80735	2.40223	0.0805742	0.962001	0.000240048	1.25119e-06
Day0	Fibroblast_resting	Endothelial_capillary	Col1a2	Cd36	2.35034	0	5.01298	0.89611	1.77319	0.0365703	0.960635	0.00923018	1.25119e-06
Day0	Fibroblast_transitional	Pericyte	Lama2	Itga1	2.32432	0	4.66285	1.17365	1.77354	0.042412	0.959242	0.00710934	2.22416e-06
Day0	Cardiomyocyte_ventricular	Fibroblast_resting	Lpl	Lrp1	2.3153	0	5.23168	0.700358	1.74163	0.0301256	0.961434	0.00923018	2.61023e-06
Day0	Fibroblast_resting	Endothelial_capillary	Col1a1	Cd36	2.31486	0	4.79545	0.916635	1.83971	0.0436813	0.959787	0.00629686	3.02716e-06
Day0	Mesothelial	Fibroblast_resting	C3	Lrp1	2.31171	0	5.21763	2.00176	3.00105	0.117512	0.961384	2.22131e-05	3.47496e-06
Day0	Fibroblast_resting	Fibroblast_transitional	Dcn	Egfr	2.55598	0	4.21273	1.00451	1.91273	0.0437508	0.957211	0.00625587	3.47496e-06
Day0	Mesothelial	Endocardial	C3	Nrp1	2.29015	0	5.10259	1.76455	2.31214	0.0762032	0.960968	0.000330719	4.46315e-06
Day0	Fibroblast_resting	Cardiomyocyte_ventricular	Dcn	Erbb4	2.54604	0	4.13162	0.69465	1.8712	0.0369776	0.956811	0.00923018	4.46315e-06
Day0	Fibroblast_transitional	Mesothelial	Lama2	Rpsa	2.22702	0	4.04318	0.787339	1.13467	0.0264356	0.956362	0.00923018	9.65001e-06
Day0	Fibroblast_transitional	Smooth_muscle_cell	Lama2	Itga1	2.19454	0	3.83629	1.02751	1.62429	0.0348939	0.955253	0.00923018	1.29836e-05
Day0	Fibroblast_transitional	Fibroblast_transitional	Dcn	Egfr	2.2895	0	3.66233	0.845208	1.00957	0.0380346	0.95425	0.00923018	1.48354e-05
Day0	Macrophage_infiltrating	Fibroblast_resting	Apoe	Lrp1	2.18352	0	4.71608	1.26119	2.46975	0.0491026	0.959464	0.00386742	1.78442e-05
Day0	Fibroblast_transitional	Endothelial_capillary	Col1a2	Cd36	2.17759	0	3.9539	0.735599	1.05378	0.0288442	0.955894	0.00923018	1.89088e-05
Day0	Fibroblast_transitional	Cardiomyocyte_ventricular	Dcn	Erbb4	2.27956	0	3.59181	0.535348	0.968043	0.0321464	0.953824	0.00923018	2.00042e-05
Day0	Fibroblast_transitional	Neuronal_glial	Lama2	Itga1	2.14374	0	3.51278	0.970313	1.45466	0.0319513	0.953332	0.00923018	3.12488e-05
Day0	Fibroblast_transitional	Endocardial	Lama2	Rpsa	2.1433	0	3.50999	0.711002	1.01629	0.0229494	0.953314	0.00923018	3.26521e-05
Day0	Fibroblast_transitional	Endothelial_capillary	Lama2	Itga1	2.14256	0	3.50529	0.968988	1.59851	0.0318831	0.953284	0.00923018	3.55512e-05
Day0	Mesothelial	Fibroblast_transitional	Dcn	Egfr	2.16516	0	3.40552	0.770879	0.841385	0.0353675	0.952637	0.00923018	3.85734e-05
Day0	Cardiomyocyte_atrial	Fibroblast_resting	Lpl	Lrp1	2.13659	0	4.5325	0.572127	1.21673	0.0260995	0.958685	0.00923018	3.85734e-05
Day0	Fibroblast_transitional	Endothelial_capillary	Lama2	Itga6_Itgb1	2.13276	0	3.44282	1.22843	1.839	0.067359	0.952882	0.000704546	4.01306e-05
Day0	Fibroblast_transitional	Fibroblast_resting	Lama2	Rpsa	2.13213	0	3.43881	0.700811	1.08989	0.0224841	0.952856	0.00923018	4.17187e-05
Day0	Fibroblast_transitional	Endothelial_capillary	Col1a1	Cd36	2.12433	0	3.62738	0.731643	1.06646	0.0330414	0.95404	0.00923018	4.33374e-05
Day0	Fibroblast_resting	Fibroblast_resting	Dcn	Egfr	2.45342	0	3.37594	0.869577	1.98833	0.0350604	0.95244	0.00923018	4.4987e-05
Day0	Fibroblast_transitional	Neuronal_glial	Lama2	Dag1	2.12315	0	3.38164	0.858228	1.32762	0.0354938	0.952478	0.00923018	4.66673e-05
Day0	Mesothelial	Endocardial	Sparc	Eng	2.11762	0	4.43956	1.23658	1.86892	0.0419521	0.958272	0.00752844	4.83784e-05
Day0	Mesothelial	Cardiomyocyte_ventricular	Dcn	Erbb4	2.15522	0	3.33994	0.46102	0.799855	0.0298922	0.952196	0.00923018	5.01203e-05
Day0	Cardiomyocyte_ventricular	Fibroblast_transitional	Lpl	Lrp1	2.10068	0	4.08369	0.515526	0.882196	0.0235151	0.956569	0.00923018	5.01203e-05
Day0	Mesothelial	Fibroblast_transitional	C3	Lrp1	2.09709	0	4.07273	1.81692	2.14162	0.0917263	0.956514	0.000104308	5.18929e-05
Day0	Neuronal_glial	Endothelial_capillary	Col1a2	Cd36	2.07478	0	3.32363	0.640079	0.968049	0.0242463	0.952085	0.00923018	5.92907e-05
Day0	Fibroblast_resting	Endocardial	Sparc	Eng	2.0623	0	4.18185	1.19206	2.07126	0.0395169	0.95706	0.00923018	6.5162e-05
Day0	Mesothelial	Endothelial_capillary	Col1a2	Cd36	2.05893	0	3.22647	0.625353	0.954675	0.0235375	0.951403	0.00923018	6.92298e-05
Day0	Fibroblast_resting	Pericyte	Col3a1	Itga1_Itgb1	2.04928	0	3.85735	1.14077	2.17919	0.0358656	0.955369	0.00923018	7.13098e-05
Day0	Mesothelial	Fibroblast_transitional	C3	Nrp1	2.03048	0	3.7174	1.56196	1.82352	0.0555165	0.954575	0.00200277	7.5562e-05
Day0	Fibroblast_transitional	Cardiomyocyte_atrial	Lama2	Rpsa	2.08836	0	3.16006	0.660903	1.05654	0.0206615	0.95092	0.00923018	7.77342e-05
Day0	Fibroblast_resting	Fibroblast_resting	Lpl	Lrp1	2.02145	0	4.08202	0.489511	1.02719	0.0235055	0.956561	0.00923018	7.99371e-05
Day0	Fibroblast_transitional	Macrophage_infiltrating	Lama2	Rpsa	2.08203	0	3.11978	0.655136	1.06434	0.0203981	0.95062	0.0092599	8.21707e-05
Day0	Fibroblast_resting	Pericyte	Lama2	Itga1	2.01151	0	3.74675	0.962214	1.61612	0.0340794	0.954745	0.00923018	8.4435e-05
Day0	Pericyte	Endocardial	Sparc	Eng	1.97157	0	3.75919	1.11904	1.80527	0.0355229	0.954817	0.00923018	9.86659e-05
Day0	Mesothelial	Pericyte	Col3a1	Itga1_Itgb1	1.97079	0	3.62748	1.0853	1.62425	0.0337283	0.954041	0.00923018	0.000101145
Day0	Macrophage_infiltrating	Fibroblast_transitional	Apoe	Lrp1	1.96889	0	3.68123	1.07636	1.61032	0.038328	0.954362	0.00923018	0.000103655
Day0	Fibroblast_transitional	Endothelial_lymphatic	Lama2	Itga9_Itgb1	2.06378	0	3.00353	1.02438	1.57377	0.0604088	0.949721	0.0015638	0.000103655
Day0	Fibroblast_resting	Cardiomyocyte_ventricular	Col1a2	Cd36	1.9688	0	3.76503	0.635717	1.51526	0.0274664	0.95485	0.00923018	0.000106196
Day0	Fibroblast_transitional	Endothelial_lymphatic	Lama2	Rpsa	2.06215	0	2.99313	0.637003	0.958277	0.01957	0.949638	0.0116352	0.000106196
Day0	Fibroblast_transitional	Fibroblast_resting	Lpl	Lrp1	1.94543	0	3.78457	0.434957	0.93032	0.0217927	0.954962	0.00992056	0.000127626
Day0	Mesothelial	Pericyte	C3	Nrp1	1.93482	0	3.20713	1.48733	1.81358	0.047896	0.951264	0.00434873	0.00013329
Day0	Fibroblast_transitional	Fibroblast_resting	Dcn	Egfr	2.18693	0	2.93487	0.710276	1.08517	0.0304797	0.949166	0.00923018	0.000136168
Day0	Fibroblast_resting	Cardiomyocyte_ventricular	Col1a1	Cd36	1.93332	0	3.60166	0.656242	1.58178	0.0328071	0.953884	0.00923018	0.000136168
Day0	Cardiomyocyte_atrial	Cardiomyocyte_ventricular	S100a1	Ryr2	2.0341	0	2.91029	0.41471	1.32172	0.0220059	0.948963	0.0127084	0.000139077
Day0	Mesothelial	Mesothelial	C3	Cd81	1.93042	0	3.18368	1.63359	1.95396	0.0584253	0.951094	0.00153514	0.000144986
Day0	Mesothelial	Smooth_muscle_cell	Timp2	Itgb1	1.92994	0	3.62887	1.06705	1.63538	0.0274453	0.954049	0.00923018	0.000151018
Day0	Cardiomyocyte_atrial	Fibroblast_transitional	Lpl	Lrp1	1.92197	0	3.53793	0.387295	0.357295	0.0203725	0.95349	0.0884524	0.00016345
Day0	Fibroblast_transitional	Pericyte	Col3a1	Itga1_Itgb1	1.91995	0	3.4786	1.04937	1.39765	0.032344	0.953114	0.00923018	0.000166635
Day0	Fibroblast_resting	Smooth_muscle_cell	Col3a1	Itga1_Itgb1	1.91949	0	3.17358	0.994627	2.02995	0.0295079	0.95102	0.00923018	0.00016985
Day0	Fibroblast_resting	Mesothelial	Lama2	Rpsa	1.91421	0	3.24883	0.575902	0.977258	0.0212419	0.951563	0.00923018	0.000176372
Day0	Neuronal_glial	Cardiomyocyte_ventricular	Ncam1	Cacna1c	1.912	0	3.49684	1.8765	2.45717	0.118275	0.95323	3.55593e-05	0.000179679
Day0	Mesothelial	Endothelial_capillary	Timp2	Itgb1	1.90153	0	3.50166	1.04327	1.52506	0.0264832	0.953261	0.00923018	0.000196674
Day0	Mesothelial	Endocardial	Timp2	Itgb1	1.89212	0	3.4595	1.03539	1.40736	0.0261644	0.95299	0.00923018	0.000214434
Day0	Mesothelial	Macrophage_infiltrating	C3	Nrp1	1.89085	0	2.97256	1.45302	1.72376	0.0443929	0.949473	0.00598372	0.000218078
Day0	Macrophage_infiltrating	Fibroblast_resting	Lpl	Lrp1	1.88399	0	3.54419	0.390872	0.911675	0.0204085	0.953529	0.0169964	0.000221752
Day0	Fibroblast_transitional	Smooth_muscle_cell	Lama2	Dag1	2.02989	0	2.7877	0.75893	1.30584	0.0292597	0.947911	0.00923018	0.000221752
Day0	Fibroblast_resting	Smooth_muscle_cell	Lama2	Itga1	1.88173	0	3.08258	0.816075	1.46688	0.0280383	0.950338	0.00923018	0.000236756
Day0	Endocardial	Endocardial	Nppa	Npr3	1.87243	0	3.36879	1.08348	1.33176	0.0375204	0.952392	0.00923018	0.000256199
Day0	Mesothelial	Fibroblast_resting	C3	Cd81	1.87231	0	2.87366	1.58081	1.97665	0.0527358	0.948655	0.00271215	0.000260179
Day0	Fibroblast_resting	Neuronal_glial	Col3a1	Itga1_Itgb1	1.8687	0	2.90595	0.937428	1.86031	0.0270195	0.948927	0.00923018	0.00026419
Day0	Mesothelial	Fibroblast_resting	Dcn	Egfr	2.0626	0	2.72907	0.635948	0.916982	0.0283424	0.947383	0.00923018	0.000268231
Day0	Mesothelial	Pericyte	Timp2	Itgb1	1.86841	0	3.35331	1.01554	1.3556	0.0253612	0.952287	0.00923018	0.000268231
Day0	Fibroblast_resting	Endothelial_capillary	Col3a1	Itga1_Itgb1	1.86752	0	2.89976	0.936104	2.00417	0.0269619	0.948875	0.00923018	0.000272303
Day0	Mesothelial	Endothelial_capillary	C3	Cd81	1.86381	0	2.82833	1.5731	2.0644	0.051904	0.948267	0.00289349	0.000284702
Day0	Mesothelial	Fibroblast_resting	Serping1	Lrp1	1.85949	0	3.44835	1.07757	1.92418	0.0491183	0.952918	0.00385995	0.000301662
Day0	Macrophage_infiltrating	Fibroblast_transitional	Apoe	Sdc2	1.85846	0	3.14878	1.18882	1.90687	0.0483867	0.950837	0.00417371	0.000310326
Day0	Mesothelial	Cardiomyocyte_ventricular	C3	Nrp1	1.85743	0	2.79429	1.42694	1.60033	0.0417305	0.947969	0.00771454	0.000314703
Day0	Fibroblast_transitional	Endothelial_capillary	Lama2	Rpsa	2.01278	0	2.67871	0.591988	0.972465	0.0175143	0.946917	0.0194711	0.000319111
Day0	Mesothelial	Endocardial	C3	Cd81	1.85311	0	2.77124	1.56338	1.90197	0.0508563	0.947764	0.00331328	0.00032355
Day0	Mesothelial	Endocardial	App	Aplp2	1.85296	0	3.42056	0.955211	1.40015	0.0237284	0.952736	0.00923018	0.000328019
Day0	Mesothelial	Fibroblast_resting	App	Lrp1	1.84782	0	3.40271	0.989489	1.80701	0.0320466	0.952618	0.00923018	0.000337048
Day0	Mesothelial	Neuronal_glial	Timp2	Itgb1	1.84384	0	3.24327	0.994964	1.26704	0.024529	0.951523	0.00923018	0.0003462
Day0	Fibroblast_transitional	Pericyte	Lama2	Rpsa	2.00886	0	2.65374	0.588413	0.904987	0.017351	0.946681	0.0204544	0.0003462
Day0	Mesothelial	Fibroblast_resting	Hsp90b1	Lrp1	1.84302	0	3.38393	0.762559	1.59234	0.0270411	0.952493	0.00923018	0.000350822
Day0	Mesothelial	Smooth_muscle_cell	Col3a1	Itga1_Itgb1	1.841	0	2.98446	0.939158	1.475	0.0277495	0.949569	0.00923018	0.000360157
Day0	Mesothelial	Endothelial_lymphatic	Tfpi	Lrp1	0.164753	1	0.0270765	-0.256592	-1.01013	0.0014335	0.642021	1	0.000372887
Day0	Pericyte	Endocardial	Nppa	Npr3	1.83443	0	3.19833	1.0586	1.37416	0.0356218	0.951201	0.00923018	0.000379192
Day0	Cardiomyocyte_ventricular	Macrophage_infiltrating	Lpl	Lrp1	1.83221	0	2.64771	0.284327	0.707512	0.0152463	0.946624	0.0594233	0.000384028
Day0	Fibroblast_transitional	Fibroblast_transitional	Lama2	Rpsa	2.00578	0	2.63414	0.585608	0.818114	0.0172229	0.946494	0.0212387	0.000388893
Day0	Endocardial	Fibroblast_resting	Apoe	Lrp1	1.83167	0	3.33949	0.955931	1.902	0.03477	0.952193	0.00923018	0.000388893
Day0	Fibroblast_resting	Neuronal_glial	Lama2	Itga1	1.83093	0	2.82263	0.758876	1.29724	0.0256739	0.948217	0.00923018	0.00039379
Day0	Fibroblast_resting	Endocardial	Lama2	Rpsa	1.83049	0	2.82039	0.499565	0.858872	0.0184406	0.948198	0.0154419	0.000403673
Day0	Fibroblast_resting	Endothelial_capillary	Lama2	Itga1	1.82975	0	2.81661	0.757552	1.4411	0.0256191	0.948165	0.00923018	0.000408661
Day0	Mesothelial	Fibroblast_resting	C3	Nrp1	1.8295	0	2.64533	1.40516	1.55076	0.0395059	0.946601	0.00923018	0.000413679
Day0	Mesothelial	Macrophage_infiltrating	C3	Lrp1	1.82862	0	2.64061	1.58573	1.96693	0.059472	0.946556	0.0014317	0.000418728
Day0	Endothelial_capillary	Endocardial	Sparc	Eng	1.82843	0	3.0924	1.00385	1.672	0.029222	0.950413	0.00923018	0.000423807
Day0	Fibroblast_transitional	Neuronal_glial	Lama2	Rpsa	1.99913	0	2.5918	0.579546	0.86794	0.0169461	0.946082	0.0230685	0.000428917
Day0	Fibroblast_resting	Endothelial_capillary	Lama2	Itga6_Itgb1	1.81995	0	2.76642	1.01699	1.68158	0.0541251	0.947721	0.00236137	0.00044966
Day0	Fibroblast_resting	Fibroblast_resting	Lama2	Rpsa	1.81932	0	2.76319	0.489374	0.932476	0.0180667	0.947692	0.0168864	0.000454922
Day0	Mesothelial	Neuronal_glial	C3	Cd81	1.81769	0	2.58231	1.53122	1.8285	0.0473891	0.945989	0.00452022	0.000465537
Day0	Pericyte	Fibroblast_resting	Lpl	Lrp1	1.81402	0	3.27047	0.340671	0.877197	0.0188324	0.951716	0.0307241	0.00047089
Day0	Macrophage_infiltrating	Endocardial	Nppa	Npr3	1.8131	0	3.10265	1.04463	1.5456	0.0345562	0.950491	0.00923018	0.000476274
Day0	Fibroblast_resting	Neuronal_glial	Lama2	Dag1	1.81034	0	2.71725	0.646792	1.1702	0.0285204	0.947275	0.00923018	0.000481688
Day0	Neuronal_glial	Fibroblast_resting	Apoe	Lrp1	1.80992	0	3.25439	0.937061	1.7289	0.0338839	0.951602	0.00923018	0.000492608
Day0	Fibroblast_resting	Fibroblast_transitional	Lpl	Lrp1	1.80683	0	3.1863	0.304679	0.167751	0.0183477	0.951113	0.286802	0.000509216
Day0	Fibroblast_resting	Cardiomyocyte_atrial	Dcn	Erbb4	2.34429	0	2.48568	0.519847	1.73339	0.0222466	0.945006	0.00923018	0.000531786
Day0	Fibroblast_transitional	Smooth_muscle_cell	Lama2	Rpsa	1.98201	0	2.48274	0.563932	0.96982	0.016233	0.944975	0.0281275	0.000537504
Day0	Mesothelial	Pericyte	C3	Cd81	1.80016	0	2.48881	1.51531	1.85038	0.0456734	0.945039	0.00533284	0.000543253
Day0	Cardiomyocyte_ventricular	Cardiomyocyte_ventricular	S100a1	Ryr2	1.96335	0	2.46574	0.346006	1.2864	0.0186445	0.944796	0.028974	0.000560683
Day0	Cardiomyocyte_ventricular	Mesothelial	Lpl	Lrp2	1.79773	0	2.4633	2.62626	1.76429	0.115996	0.94477	2.45024e-05	0.000566553
Day0	Fibroblast_transitional	Cardiomyocyte_ventricular	Col1a2	Cd36	1.79605	0	2.9696	0.475206	0.795855	0.0216636	0.949449	0.00923018	0.000566553
Day0	Fibroblast_resting	Fibroblast_resting	Hsp90b1	Lrp1	1.79517	0	3.19672	0.724194	1.59397	0.0255451	0.951189	0.00923018	0.000572455
Day0	Mesothelial	Endothelial_lymphatic	Timp2	Itgb1	1.79356	0	3.01805	0.952858	1.40607	0.0228257	0.949836	0.00923018	0.00059034
Day0	Mesothelial	Neuronal_glial	Col3a1	Itga1_Itgb1	1.79021	0	2.73278	0.881959	1.30537	0.0254093	0.947417	0.00923018	0.000602416
Day0	Fibroblast_transitional	Smooth_muscle_cell	Col3a1	Itga1_Itgb1	1.79017	0	2.86197	0.903232	1.2484	0.0266106	0.948556	0.00923018	0.000608499
Day0	Mesothelial	Endothelial_capillary	Col3a1	Itga1_Itgb1	1.78903	0	2.72695	0.880634	1.44922	0.0253552	0.947364	0.00923018	0.000620758
Day0	Macrophage_infiltrating	Fibroblast_transitional	Dcn	Egfr	1.78463	0	2.61953	0.543395	0.66765	0.0272048	0.946353	0.00923018	0.000645638
Day0	Endocardial	Fibroblast_transitional	Dcn	Egfr	1.78144	0	2.61295	0.541489	0.484076	0.0271364	0.946289	0.0343675	0.000651935
Day0	Fibroblast_resting	Cardiomyocyte_atrial	Lama2	Rpsa	1.77555	0	2.53921	0.449466	0.899127	0.0166022	0.945557	0.0252061	0.000664618
Day0	Macrophage_infiltrating	Cardiomyocyte_ventricular	Dcn	Erbb4	1.77468	0	2.5691	0.233536	0.62612	0.0229932	0.945857	0.105533	0.000690349
Day0	Smooth_muscle_cell	Cardiomyocyte_ventricular	S100a1	Ryr2	1.94905	0	2.37583	0.332112	1.21876	0.0179646	0.943819	0.0339763	0.000696858
Day0	Endocardial	Cardiomyocyte_ventricular	Dcn	Erbb4	1.77149	0	2.56264	0.231629	0.442546	0.0229354	0.945793	0.107984	0.000709967
Day0	Fibroblast_resting	Macrophage_infiltrating	Lama2	Rpsa	1.76922	0	2.50684	0.443699	0.906928	0.0163905	0.945226	0.0267684	0.000716566
Day0	Fibroblast_transitional	Endocardial	Sparc	Eng	1.76613	0	2.80219	0.953714	1.40817	0.0264797	0.948039	0.00923018	0.000743269
Day0	Endocardial	Neuronal_glial	Mmp2	Pecam1	0.16895	1	0.0285258	-0.246776	-0.920888	0.00145708	0.647991	1	0.000745743
Day0	Mesothelial	Fibroblast_resting	Timp2	Itgb1	1.75989	0	2.86726	0.924668	1.24663	0.0216853	0.948601	0.00923018	0.00077733
Day0	Neuronal_glial	Endocardial	Nppa	Npr3	1.7589	0	2.85956	1.00915	1.02695	0.0318488	0.948535	0.00923018	0.000784233
Day0	Mesothelial	Fibroblast_resting	Gpc3	Lrp1	1.75405	0	3.03584	2.62602	2.72226	0.159492	0.949976	3.31323e-06	0.000819204
Day0	Fibroblast_resting	Endothelial_lymphatic	Lama2	Itga9_Itgb1	1.75097	0	2.41344	0.812948	1.41636	0.0485404	0.944234	0.00677016	0.00084055
Day0	Endothelial_capillary	Endocardial	Nppa	Npr3	1.7503	0	2.82096	1.00351	1.23091	0.0314188	0.948203	0.00923018	0.000847726
Day0	Neuronal_glial	Mesothelial	Pam	Dpp4	1.75021	0	3.05689	2.10217	1.48685	0.0741068	0.95014	0.000393358	0.000854932
Day0	Fibroblast_resting	Endothelial_lymphatic	Lama2	Rpsa	1.74934	0	2.40507	0.425566	0.800861	0.0157251	0.944143	0.0329675	0.000876732
Day0	Endocardial	Mesothelial	Pam	Dpp4	1.74922	0	3.05357	2.10143	1.52467	0.0740263	0.950114	0.000400022	0.00088406
Day0	Endocardial	Fibroblast_resting	Hsp90b1	Lrp1	1.74786	0	3.01159	0.686256	1.4429	0.0240657	0.949785	0.00923018	0.000898806
Day0	Mesothelial	Cardiomyocyte_atrial	C3	Cd81	1.76148	0	2.28244	1.48018	1.83951	0.0418861	0.942747	0.00759788	0.000898806
Day0	Mesothelial	Endocardial	Nppa	Npr3	1.74325	0	2.78935	0.998896	1.37804	0.0310668	0.947925	0.00923018	0.000921151
Day0	Fibroblast_transitional	Cardiomyocyte_ventricular	Col1a1	Cd36	1.74279	0	2.72437	0.47125	0.808533	0.024816	0.94734	0.00923018	0.0009362
Day0	Macrophage_infiltrating	Fibroblast_resting	Apoe	Sdc2	1.74214	0	2.5879	1.06119	1.98164	0.0397677	0.946044	0.00923018	0.000951369
Day0	Fibroblast_resting	Fibroblast_resting	Serping1	Lrp1	1.74078	0	2.98392	0.966346	2.2404	0.0425029	0.949565	0.00706497	0.00096666
Day0	Fibroblast_transitional	Neuronal_glial	Col3a1	Itga1_Itgb1	1.73937	0	2.62062	0.846033	1.07877	0.0243665	0.946363	0.00923018	0.000982072
Day0	Fibroblast_transitional	Endothelial_capillary	Col3a1	Itga1_Itgb1	1.73819	0	2.61503	0.844708	1.22262	0.0243145	0.946309	0.00923018	0.000989823
Day0	Fibroblast_transitional	Pericyte	Col8a1	Itga1_Itgb1	1.73813	0	2.94612	1.20425	1.87879	0.0612446	0.949258	0.00118313	0.000997604
Day0	Endothelial_capillary	Fibroblast_resting	Lpl	Lrp1	1.73371	0	2.95622	0.283039	0.775784	0.0170228	0.949341	0.0604168	0.00101326
Day0	Fibroblast_transitional	Fibroblast_transitional	Lpl	Lrp1	1.7308	0	2.95412	0.250125	0.0708832	0.0170107	0.949324	0.472603	0.00103697
Day0	Neuronal_glial	Fibroblast_resting	Lpl	Lrp1	1.72951	0.001	2.93983	0.280032	0.75423	0.0169284	0.949207	0.163388	0.00106095
Day0	Mesothelial	Mesothelial	Timp2	Itgb1	1.72182	0	2.69673	0.892786	1.14256	0.0203955	0.947085	0.00927391	0.00107708
Day0	Fibroblast_resting	Smooth_muscle_cell	Lum	Itgb1	1.72106	0	2.95193	0.675282	1.55736	0.024851	0.949306	0.00923018	0.0010852
Day0	Mesothelial	Fibroblast_resting	Lpl	Lrp1	1.72038	0	2.90408	0.273475	0.751875	0.0167226	0.948911	0.0672589	0.00110152
Day0	Cardiomyocyte_ventricular	Mesothelial	Lpl	Lrp1	1.7466	0	2.1898	0.2106	0.482532	0.0126095	0.941618	0.136749	0.00111795
Day0	Fibroblast_resting	Macrophage_infiltrating	Col1a2	Cd36	1.71884	0	2.94745	0.465124	0.988449	0.021502	0.949269	0.00923018	0.00111795
Day0	Fibroblast_transitional	Endothelial_lymphatic	Tfpi	Lrp1	0.172402	1	0.0294718	-0.243431	-0.882071	0.00156031	0.651702	1	0.00111857
Day0	Fibroblast_resting	Smooth_muscle_cell	Lama2	Dag1	1.71708	0	2.24	0.547493	1.14842	0.0235111	0.942238	0.00923018	0.00112622
Day0	Mesothelial	Mesothelial	C3	Lrp1	1.74301	0	2.18392	1.512	1.74195	0.0491866	0.941544	0.00383762	0.00113452
Day0	Fibroblast_transitional	Endocardial	Nppa	Npr3	1.71473	0	2.66141	0.98022	1.02912	0.0296418	0.946754	0.00923018	0.00114284
Day0	Cardiomyocyte_ventricular	Pericyte	Lpl	Lrp1	1.74365	0	2.17403	0.208061	0.465072	0.0125187	0.941419	0.140692	0.00118492
Day0	Cardiomyocyte_atrial	Cardiomyocyte_atrial	S100a1	Ryr2	1.70178	0	2.29466	0.221742	0.231263	0.0173509	0.942891	0.199878	0.00118492
Day0	Macrophage_infiltrating	Macrophage_infiltrating	Apoe	Lrp1	1.70042	0	2.38677	0.84516	1.43563	0.0248505	0.943941	0.00923018	0.00119343
Day0	Fibroblast_transitional	Mesothelial	Lama2	Dag1	1.933	0	2.17066	0.65577	1.05335	0.0227833	0.941376	0.00923018	0.00120197
Day0	Fibroblast_resting	Smooth_muscle_cell	Fbn1	Itgb1	1.69762	0	2.87597	0.686767	1.58033	0.0218816	0.948675	0.00923018	0.00121913
Day0	Mesothelial	Pericyte	C3	Lrp1	1.74006	0	2.16819	1.50946	1.72449	0.0488323	0.941345	0.00397288	0.00121913
Day0	Fibroblast_transitional	Cardiomyocyte_atrial	Lama2	Dag1	1.93259	0	2.16805	0.655336	1.08583	0.022756	0.941343	0.00923018	0.00123641
Day0	Fibroblast_resting	Mesothelial	Pam	Dpp4	1.69375	0	2.86825	2.06012	1.46723	0.0695337	0.948609	0.000566108	0.00125382
Day0	Neuronal_glial	Cardiomyocyte_ventricular	Col1a2	Cd36	1.69324	0	2.49624	0.379686	0.710123	0.0182103	0.945116	0.0193736	0.00126257
Day0	Fibroblast_transitional	Cardiomyocyte_atrial	Dcn	Erbb4	2.07781	0	2.16092	0.360545	0.830229	0.01934	0.941252	0.0239836	0.00127135
Day0	Endocardial	Endocardial	App	Aplp2	1.69318	0	2.79218	0.809543	1.27647	0.0193694	0.94795	0.0121844	0.00127135
Day0	Fibroblast_resting	Endothelial_capillary	Lum	Itgb1	1.69266	0	2.84845	0.6515	1.44705	0.0239798	0.94844	0.00923018	0.00128899
Day0	Fibroblast_resting	Endocardial	Nppa	Npr3	1.69064	0	2.55336	0.964448	1.12024	0.0284384	0.9457	0.00923018	0.00129786
Day0	Fibroblast_transitional	Endocardial	Lama2	Itga6_Itgb1	1.93042	0	2.15418	0.926028	1.44572	0.0421466	0.941166	0.00740221	0.00130676
Day0	Endocardial	Fibroblast_resting	App	Lrp1	1.68805	0	2.77761	0.843821	1.68334	0.0261595	0.947821	0.00923018	0.00130676
Day0	Endothelial_capillary	Pericyte	Col4a1	Itga1_Itgb1	1.68685	0	2.79594	0.912028	1.53467	0.0239732	0.947983	0.00923018	0.00131569
Day0	Fibroblast_resting	Endothelial_capillary	Lama2	Rpsa	1.69997	0	2.15243	0.380551	0.815049	0.0140733	0.941143	0.0532219	0.00131569
Day0	Neuronal_glial	Endothelial_capillary	Sparc	Eng	1.68368	0	2.14399	0.767584	1.23824	0.0202599	0.941034	0.00963633	0.00135171
Day0	Fibroblast_resting	Macrophage_infiltrating	Col1a1	Cd36	1.68336	0	2.81955	0.485649	1.05497	0.025683	0.94819	0.00923018	0.00135171
Day0	Fibroblast_resting	Endocardial	Lum	Itgb1	1.68325	0	2.81416	0.643619	1.32935	0.0236912	0.948143	0.00923018	0.00136079
Day0	Endocardial	Fibroblast_resting	Vwf	Lrp1	1.68051	0	2.74809	1.40955	2.58457	0.134206	0.947556	0.000229455	0.00137904
Day0	Fibroblast_resting	Cardiomyocyte_atrial	Col1a2	Cd36	1.68035	0	2.82155	0.438856	0.935056	0.0205836	0.948208	0.00943606	0.00138821
Day0	Smooth_muscle_cell	Endocardial	Sparc	Eng	1.68022	0	2.40197	0.884573	1.44664	0.0226977	0.944109	0.00923018	0.00139741
Day0	Fibroblast_resting	Pericyte	Lama2	Rpsa	1.69604	0	2.13236	0.376976	0.747572	0.0139421	0.940883	0.0550633	0.00142519
Day0	Endocardial	Fibroblast_resting	Lpl	Lrp1	1.67902	0	2.74227	0.2438	0.596319	0.0157909	0.947504	0.094055	0.00142519
Day0	Macrophage_infiltrating	Cardiomyocyte_ventricular	S100a1	Ryr2	1.90877	0	2.12272	0.292996	0.994806	0.0160508	0.940757	0.0536387	0.00144386
Day0	Mesothelial	Cardiomyocyte_ventricular	Col1a2	Cd36	1.67739	0	2.42326	0.36496	0.696749	0.017678	0.944341	0.0227236	0.00144386
Day0	Mesothelial	Endocardial	H2-K1	Aplp2	1.67588	0	2.72413	1.0978	1.63534	0.0381598	0.947338	0.00923018	0.00146266
Day0	Fibroblast_transitional	Mesothelial	Pam	Dpp4	1.67444	0	2.80374	2.04574	1.43457	0.0679697	0.948052	0.000661606	0.0014721
Day0	Fibroblast_resting	Fibroblast_transitional	Lama2	Rpsa	1.69297	0	2.11662	0.374171	0.660698	0.0138391	0.940677	0.0569248	0.0014721
Day0	Macrophage_infiltrating	Fibroblast_resting	Hsp90b1	Lrp1	1.67235	0	2.71619	0.625722	1.35373	0.0217052	0.947265	0.00923018	0.00149107
Day0	Endocardial	Neuronal_glial	Adam9	Itgb5	0.171742	0.758	0.0294845	-0.0337293	-0.151453	0.0066921	0.651751	1	0.00149136
Day0	Macrophage_infiltrating	Fibroblast_transitional	Lpl	Lrp1	1.66936	0.001	2.76649	0.20604	0.0522386	0.0159303	0.947722	0.515114	0.0015006
Day0	Fibroblast_resting	Endothelial_capillary	Fbn1	Itgb1	1.66922	0	2.77515	0.662985	1.47001	0.0211146	0.947799	0.00923018	0.00151016
Day0	Macrophage_infiltrating	Mesothelial	Apoe	Lrp2	1.66595	0	2.22053	3.18709	2.49241	0.189065	0.942	9.12788e-07	0.00153903
Day0	Macrophage_infiltrating	Fibroblast_resting	Dcn	Egfr	1.68206	0	2.09921	0.408463	0.743248	0.021801	0.940446	0.0138636	0.00153903
Day0	Macrophage_infiltrating	Smooth_muscle_cell	F13a1	Itgb1	1.66216	0	2.76103	1.84681	2.37164	0.0736248	0.947673	0.000417006	0.00154871
Day0	Neuronal_glial	Pericyte	Col3a1	Itga1_Itgb1	1.66209	0	2.72344	0.867147	1.11642	0.0253225	0.947332	0.00923018	0.00155842
Day0	Endocardial	Fibroblast_resting	Dcn	Egfr	1.67887	0	2.09393	0.406557	0.559674	0.0217462	0.940376	0.0187722	0.00155842
Day0	Fibroblast_resting	Endocardial	Fbn1	Itgb1	1.65981	0	2.74174	0.655104	1.35231	0.0208604	0.947499	0.00923018	0.00156817
Day0	Fibroblast_resting	Pericyte	Lum	Itgb1	1.65954	0	2.72777	0.623765	1.27758	0.0229639	0.947372	0.00923018	0.00157794
Day0	Fibroblast_resting	Neuronal_glial	Lama2	Rpsa	1.68632	0	2.0826	0.36811	0.710524	0.0136167	0.940223	0.0617124	0.00158774
Day0	Endothelial_lymphatic	Endocardial	App	Aplp2	1.65868	0	2.65649	0.778088	1.30299	0.0184281	0.946708	0.0154933	0.00158774
Day0	Endothelial_lymphatic	Fibroblast_resting	App	Lrp1	1.65355	0	2.64263	0.812366	1.70986	0.0248882	0.946575	0.00923018	0.00161733
Day0	Cardiomyocyte_atrial	Macrophage_infiltrating	Lpl	Lrp1	1.6535	0.002	2.29386	0.156096	0.182611	0.0132088	0.942881	0.262621	0.00162725
Day0	Smooth_muscle_cell	Endocardial	Nppa	Npr3	1.65342	0	2.38641	0.940077	1.70727	0.026579	0.943937	0.00923018	0.0016372
Day0	Fibroblast_resting	Cardiomyocyte_atrial	Col1a1	Cd36	1.64487	0	2.69912	0.45938	1.00157	0.024586	0.947108	0.00923018	0.00168742
Day0	Mesothelial	Fibroblast_transitional	Serping1	Lrp1	1.64486	0	2.69167	0.892741	1.06475	0.0383402	0.947038	0.00923018	0.00169755
Day0	Endothelial_lymphatic	Endothelial_capillary	Timp3	Kdr	1.64335	0	2.69176	1.29263	1.96817	0.0417203	0.947039	0.00773801	0.00170772
Day0	Fibroblast_resting	Pericyte	Fbn1	Itgb1	1.6361	0	2.65758	0.63525	1.30055	0.02022	0.946718	0.00975946	0.00172813
Day0	Fibroblast_transitional	Cardiomyocyte_ventricular	Lama2	Rpsa	1.91167	0	2.03477	0.499796	0.637749	0.013304	0.939567	0.0688516	0.00173839
Day0	Mesothelial	Fibroblast_transitional	Timp2	Itgb1	1.63597	0	2.31223	0.820901	0.976063	0.0174875	0.943096	0.0196428	0.00173839
Day0	Fibroblast_resting	Neuronal_glial	Lum	Itgb1	1.63497	0	2.63826	0.603194	1.18902	0.0222104	0.946534	0.00923018	0.00174867
Day0	Mesothelial	Smooth_muscle_cell	C3	Cd81	1.71492	0	2.03408	1.4379	1.78472	0.0373283	0.939557	0.00923018	0.00175898
Day0	Fibroblast_transitional	Pericyte	Lamc1	Itga1	1.63456	0	2.64281	1.06186	1.52361	0.0386766	0.946577	0.00923018	0.00175898
Day0	Macrophage_infiltrating	Endothelial_capillary	F13a1	Itgb1	1.63376	0	2.66425	1.82303	2.26132	0.0710439	0.946781	0.000487797	0.00176933
Day0	Mesothelial	Macrophage_infiltrating	Timp2	Itgb1	1.63335	0	2.30048	0.818706	1.04314	0.0173987	0.942959	0.0201644	0.0017797
Day0	Mesothelial	Fibroblast_transitional	App	Lrp1	1.6332	0	2.65605	0.804657	0.947577	0.0250146	0.946703	0.00923018	0.0017901
Day0	Mesothelial	Fibroblast_transitional	Hsp90b1	Lrp1	1.6284	0	2.64139	0.577727	0.732906	0.0211075	0.946564	0.00923018	0.00183202
Day0	Neuronal_glial	Endocardial	App	Aplp2	1.62793	0	2.53556	0.750054	1.16294	0.0175892	0.94552	0.0191675	0.00184257
Day0	Macrophage_infiltrating	Endocardial	F13a1	Itgb1	1.62435	0	2.63217	1.81515	2.14362	0.0701886	0.946475	0.000545291	0.00186377
Day0	Mesothelial	Cardiomyocyte_atrial	Dcn	Erbb4	1.95348	0	2.00939	0.286217	0.662041	0.0179839	0.93921	0.0582751	0.00186377
Day0	Endocardial	Mesothelial	Sema4d	Met	0.171834	0	0.0295159	0.414025	0.371504	0.0631349	0.651872	0.0799924	0.00186413
Day0	Endocardial	Endocardial	Sparc	Eng	1.62336	0	2.13709	0.838814	1.18007	0.0201947	0.940945	0.00978861	0.00187441
Day0	Fibroblast_transitional	Endothelial_lymphatic	Lama2	Itga1	1.90703	0	2.00524	0.703773	1.11964	0.0182391	0.939151	0.0162585	0.00187441
Day0	Fibroblast_resting	Pericyte	Col1a2	Cd36	1.62308	0	2.63425	0.399773	0.997955	0.0192172	0.946495	0.0154214	0.00188508
Day0	Neuronal_glial	Fibroblast_resting	App	Lrp1	1.6228	0	2.52233	0.784332	1.56981	0.0237552	0.945385	0.00923018	0.00190652
Day0	Fibroblast_resting	Smooth_muscle_cell	Lama2	Rpsa	1.6692	0	1.99496	0.352495	0.812405	0.0130437	0.939004	0.0747333	0.00190652
Day0	Cardiomyocyte_ventricular	Cardiomyocyte_ventricular	Lpl	Vldlr	1.70963	0	1.99207	0.299234	0.99832	0.0237867	0.938962	0.049752	0.00192808
Day0	Cardiomyocyte_atrial	Mesothelial	Lpl	Lrp2	1.61902	0	2.1341	2.49803	1.23939	0.100494	0.940906	0.00244885	0.00194976
Day0	Mesothelial	Neuronal_glial	C3	Nrp1	1.70636	0	1.98843	1.30908	1.41601	0.0296957	0.93891	0.00923018	0.00196064
Day0	Endocardial	Fibroblast_transitional	Apoe	Lrp1	1.61704	0	2.60671	0.771099	1.04257	0.0271404	0.946228	0.00923018	0.00197155
Day0	Mesothelial	Endothelial_capillary	Gpc3	Flt1	1.61514	0	2.60468	2.76524	2.51273	0.195814	0.946209	6.97086e-07	0.00200447
Day0	Fibroblast_resting	Neuronal_glial	Fbn1	Itgb1	1.61153	0	2.57037	0.614678	1.21199	0.0195565	0.94587	0.0116684	0.00203766
Day0	Macrophage_infiltrating	Mesothelial	Apoe	Lrp1	1.61481	0	1.97399	0.771434	1.21065	0.0205527	0.9387	0.00923018	0.00203766
Day0	Endothelial_capillary	Endocardial	App	Aplp2	1.61139	0	2.47049	0.734968	1.32343	0.0171378	0.944846	0.0218583	0.00204879
Day0	Fibroblast_transitional	Smooth_muscle_cell	Col8a1	Itga1_Itgb1	1.60835	0	2.42388	1.05811	1.72954	0.0503881	0.944348	0.00344311	0.00205994
Day0	Cardiomyocyte_ventricular	Endocardial	Nppa	Npr3	1.60823	0	2.18366	0.910482	1.05465	0.0243209	0.941541	0.00923018	0.00207113
Day0	Endothelial_capillary	Fibroblast_resting	App	Lrp1	1.60626	0	2.45759	0.769246	1.73029	0.0231455	0.94471	0.00923018	0.00208234
Day0	Fibroblast_transitional	Smooth_muscle_cell	Fbn1	Itgb1	1.60079	0	2.56215	0.603296	1.02609	0.0194939	0.945788	0.0118694	0.00209358
Day0	Macrophage_infiltrating	Pericyte	F13a1	Itgb1	1.60064	0	2.55137	1.7953	2.09186	0.068034	0.94568	0.000645386	0.00210485
Day0	Pericyte	Fibroblast_transitional	Lpl	Lrp1	1.5994	0.011	2.55283	0.155839	0.01776	0.0147	0.945694	0.610777	0.00211616
Day0	Macrophage_infiltrating	Pericyte	Apoe	Lrp1	1.61186	0	1.95977	0.768894	1.19319	0.0204047	0.938492	0.00923195	0.00211616
Day0	Mesothelial	Cardiomyocyte_atrial	Timp2	Itgb1	1.59869	0	2.14526	0.789686	1.07654	0.0162247	0.941051	0.0282565	0.00213885
Day0	Smooth_muscle_cell	Fibroblast_resting	Lpl	Lrp1	1.59618	0.042	2.41815	0.184356	0.702042	0.0139244	0.944286	0.412697	0.00215025
Day0	Neuronal_glial	Fibroblast_transitional	Apoe	Lrp1	1.59529	0	2.54028	0.752229	0.869468	0.0264488	0.945568	0.00923018	0.00216167
Day0	Cardiomyocyte_ventricular	Cardiomyocyte_atrial	S100a1	Ryr2	1.63104	0	1.94415	0.153038	0.195944	0.0147005	0.93826	0.255894	0.00219612
Day0	Fibroblast_resting	Pericyte	Col1a1	Cd36	1.5876	0	2.51994	0.420297	1.06447	0.0229539	0.945361	0.0117351	0.00219612
Day0	Fibroblast_resting	Endothelial_lymphatic	Lum	Itgb1	1.58468	0	2.45505	0.561088	1.32806	0.020668	0.944683	0.00923018	0.00221923
Day0	Fibroblast_resting	Fibroblast_transitional	Hsp90b1	Lrp1	1.58055	0	2.49526	0.539362	0.734537	0.0199397	0.945106	0.0104618	0.00223084
Day0	Neuronal_glial	Neuronal_glial	Mmp2	Pecam1	0.172517	0.998	0.0297009	-0.241705	-0.893166	0.00151711	0.652581	1	0.00223686
Day0	Neuronal_glial	Cardiomyocyte_ventricular	S100a1	Ryr2	1.87757	0	1.9267	0.262701	0.922929	0.0145685	0.937999	0.0752035	0.00225413
Day0	Macrophage_infiltrating	Neuronal_glial	F13a1	Itgb1	1.57607	0	2.46765	1.77472	2.0033	0.0658015	0.944816	0.000822546	0.00227755
Day0	Fibroblast_resting	Pericyte	Lamc1	Itga1	1.57287	0	2.46212	1.00691	1.82148	0.0360322	0.944758	0.00923018	0.00230108
Day0	Fibroblast_transitional	Endothelial_capillary	Fbn1	Itgb1	1.57239	0	2.47234	0.579514	0.915781	0.0188106	0.944866	0.0140539	0.00231289
Day0	Fibroblast_transitional	Cardiomyocyte_ventricular	Lama2	Dag1	1.89303	0	1.9161	0.613212	0.982766	0.0201114	0.937838	0.00998704	0.00232473
Day0	Neuronal_glial	Endothelial_capillary	Col1a1	Cd36	1.84517	0	1.91599	0.460604	0.65675	0.0174526	0.937837	0.0198651	0.00233661
Day0	Mesothelial	Endocardial	Gpc3	Flt1	1.56872	0	2.46061	2.71506	2.41474	0.184983	0.944742	1.1689e-06	0.00234851
Day0	Pericyte	Pericyte	Col4a1	Itga1_Itgb1	1.56859	0	2.44959	0.817909	1.23326	0.0210036	0.944625	0.00923018	0.00236044
Day0	Macrophage_infiltrating	Endocardial	App	Aplp2	1.56799	0	2.29981	0.695402	1.01176	0.0159538	0.942951	0.0306898	0.0023724
Day0	Fibroblast_resting	Pericyte	Col4a1	Itga1_Itgb1	1.56753	0	2.44649	0.817065	1.33442	0.020977	0.944591	0.00923018	0.00239641
Day0	Fibroblast_transitional	Fibroblast_resting	Hsp90b1	Lrp1	1.56428	0	2.29334	0.539068	1.17098	0.0183262	0.942875	0.0158987	0.00243266
Day0	Cardiomyocyte_atrial	Mesothelial	Lpl	Lrp1	1.56789	0.092	1.89715	0.0823696	-0.0423687	0.0109244	0.937548	0.79544	0.00246917
Day0	Fibroblast_transitional	Endocardial	Fbn1	Itgb1	1.56298	0	2.44257	0.571633	0.79808	0.0185841	0.94455	0.0148949	0.00246917
Day0	Macrophage_infiltrating	Fibroblast_resting	App	Lrp1	1.56286	0	2.28781	0.729679	1.41862	0.0215465	0.94281	0.00923018	0.0024814
Day0	Fibroblast_resting	Endothelial_lymphatic	Fbn1	Itgb1	1.56125	0	2.39188	0.572572	1.35102	0.0181985	0.943998	0.0163762	0.00249366
Day0	Endothelial_capillary	Mesothelial	Cxcl12	Dpp4	1.55881	0	2.4174	2.70429	2.77479	0.231421	0.944278	1.78908e-07	0.00250595
Day0	Fibroblast_transitional	Neuronal_glial	Col8a1	Itga1_Itgb1	1.55755	0	2.21947	1.00091	1.55991	0.0461389	0.941987	0.00509678	0.00251827
Day0	Endothelial_capillary	Smooth_muscle_cell	Col4a1	Itga1_Itgb1	1.55707	0	2.30032	0.76589	1.38542	0.0197236	0.942957	0.0110968	0.00253062
Day0	Fibroblast_transitional	Endothelial_capillary	Col8a1	Itga1_Itgb1	1.55637	0	2.21474	0.999585	1.70376	0.0460405	0.941929	0.00514164	0.002543
Day0	Neuronal_glial	Fibroblast_resting	Hsp90b1	Lrp1	1.55459	0	2.25546	0.531306	1.16161	0.0180235	0.942425	0.0171181	0.00256785
Day0	Neuronal_glial	Neuronal_glial	Mfge8	Itgb5	0.174415	0.757	0.0303851	-0.0552107	-0.158487	0.0040422	0.655158	1	0.00260956
Day0	Fibroblast_transitional	Pericyte	Col4a1	Itga1_Itgb1	1.55218	0	2.40153	0.804846	1.14289	0.0205914	0.944104	0.00923018	0.0026179
Day0	Cardiomyocyte_atrial	Pericyte	Lpl	Lrp1	1.56494	0.035	1.88349	0.0798302	-0.0598289	0.0108457	0.937336	0.850097	0.0026179
Day0	Endothelial_capillary	Endothelial_lymphatic	Col4a1	Cd47	1.55131	0	2.27833	0.642645	1.15234	0.0185795	0.942698	0.0149149	0.00264311
Day0	Fibroblast_resting	Fibroblast_resting	Lum	Itgb1	1.55102	0	2.3324	0.532898	1.16861	0.0196354	0.943328	0.0114208	0.00265576
Day0	Mesothelial	Mesothelial	App	Aplp2	1.5506	0	2.3687	0.687099	0.873466	0.0164317	0.94374	0.0264288	0.00266844
Day0	Fibroblast_resting	Pericyte	Col1a2	Itga1_Itgb1	1.54986	0	2.39474	1.05438	1.96121	0.040183	0.944029	0.00904952	0.00268114
Day0	Mesothelial	Endothelial_lymphatic	App	Aplp2	1.54951	0	2.36489	0.686129	0.919504	0.0164053	0.943697	0.0266754	0.00269388
Day0	Endothelial_capillary	Fibroblast_resting	Hsp90b1	Lrp1	1.54912	0	2.23404	0.526915	1.22267	0.0178523	0.942166	0.0179883	0.00270665
Day0	Smooth_muscle_cell	Cardiomyocyte_atrial	S100a1	Ryr2	1.61673	0.002	1.87326	0.139144	0.128305	0.0141645	0.937176	0.357037	0.00271945
Day0	Neuronal_glial	Neuronal_glial	Ncam1	Ptprz1	1.54702	0	2.39214	5.19744	3.00407	0.608423	0.944001	8.29438e-10	0.00274513
Day0	Fibroblast_transitional	Macrophage_infiltrating	Col1a2	Cd36	1.54608	0	2.32475	0.304613	0.26904	0.0169593	0.94324	0.158082	0.00275802
Day0	Mesothelial	Cardiomyocyte_ventricular	S100a1	Ryr2	1.86744	0	1.86303	0.252861	0.884524	0.0140871	0.937014	0.0853021	0.00279686
Day0	Pericyte	Pericyte	Lama2	Itga1	1.54327	0	2.37544	0.645715	0.912696	0.0216064	0.943815	0.00923018	0.00279686
Day0	Mesothelial	Fibroblast_transitional	Gpc3	Lrp1	1.53943	0	2.36968	2.44118	1.86282	0.124495	0.943751	1.58112e-05	0.00280986
Day0	Fibroblast_transitional	Pericyte	Fbn1	Itgb1	1.53927	0	2.36759	0.551779	0.746316	0.0180137	0.943727	0.0171736	0.0028229
Day0	Macrophage_infiltrating	Endocardial	Sparc	Eng	1.56368	0	1.85908	0.790786	1.22884	0.0175676	0.936952	0.0192401	0.00283597
Day0	Fibroblast_resting	Macrophage_infiltrating	Lpl	Lrp1	1.53836	0.073	2.06588	0.073479	-0.00693188	0.011896	0.939996	0.678347	0.00283597
Day0	Endothelial_capillary	Smooth_muscle_cell	Cxcl12	Itgb1	1.53376	0	2.3449	0.94168	1.82942	0.0337896	0.943471	0.00923018	0.00290174
Day0	Endocardial	Fibroblast_transitional	Hsp90b1	Lrp1	1.53323	0	2.35075	0.501424	0.583466	0.018785	0.943538	0.0155862	0.00291499
Day0	Neuronal_glial	Smooth_muscle_cell	Col3a1	Itga1_Itgb1	1.53231	0	2.24067	0.721008	0.967175	0.0208337	0.942246	0.00923018	0.00292826
Day0	Mesothelial	Macrophage_infiltrating	C3	Cd81	1.67945	0	1.84486	1.40569	1.60053	0.033856	0.936725	0.00923018	0.00294156
Day0	Fibroblast_resting	Endocardial	App	Aplp2	1.53221	0	2.15908	0.662777	1.10751	0.0149775	0.941229	0.0403754	0.00294156
Day0	Endocardial	Mesothelial	Fn1	Dpp4	1.53163	0	2.32659	2.63926	2.6538	0.209828	0.943262	3.41584e-07	0.00296826
Day0	Macrophage_infiltrating	Macrophage_infiltrating	Apoe	Abca1	1.58754	0	1.84249	1.19631	1.99924	0.0494559	0.936687	0.00370542	0.00298166
Day0	Endothelial_lymphatic	Mesothelial	Hras	Agtr1a	0.178544	0.062	0.0310046	0.14606	0.175667	0.022464	0.657434	0.46013	0.00298223
Day0	Fibroblast_resting	Fibroblast_resting	Fbn1	Itgb1	1.52758	0	2.27238	0.544383	1.19158	0.0172893	0.942627	0.0207603	0.00304907
Day0	Fibroblast_resting	Fibroblast_resting	App	Lrp1	1.52708	0	2.14781	0.697055	1.51438	0.020228	0.941084	0.00973765	0.00307624
Day0	Fibroblast_resting	Fibroblast_transitional	Serping1	Lrp1	1.52616	0	2.32915	0.781514	1.38097	0.0331765	0.943291	0.00923018	0.00311723
Day0	Macrophage_infiltrating	Endothelial_lymphatic	F13a1	Itgb1	1.52578	0	2.29629	1.73262	2.14233	0.0612321	0.94291	0.00118656	0.00313095
Day0	Fibroblast_transitional	Fibroblast_resting	Lama2	Dag1	1.87901	0	1.82681	0.598284	0.882717	0.0191742	0.936433	0.0129136	0.00313095
Day0	Fibroblast_resting	Pericyte	Col8a1	Itga1_Itgb1	1.52495	0	2.32178	1.0188	1.98991	0.0482658	0.943206	0.00420518	0.0031447
Day0	Pericyte	Fibroblast_resting	Hsp90b1	Lrp1	1.52386	0	2.13522	0.506665	1.14803	0.0170626	0.940921	0.0223148	0.00317229
Day0	Cardiomyocyte_ventricular	Pericyte	Sorbs1	Itga1	1.52229	0	2.31401	0.764823	1.56528	0.0283622	0.943116	0.00923018	0.00318613
Day0	Endothelial_capillary	Cardiomyocyte_ventricular	S100a1	Ryr2	1.86074	0	1.82092	0.246354	0.981014	0.0137687	0.936336	0.0915331	0.00318613
Day0	Endothelial_lymphatic	Endocardial	Nppa	Npr3	1.5272	0	1.82021	0.857427	0.961602	0.0202729	0.936325	0.00956444	0.0032
Day0	Cardiomyocyte_ventricular	Neuronal_glial	Lpl	Lrp1	1.67703	0.006	1.8177	0.15069	0.274066	0.0104669	0.936284	0.262105	0.00324178
Day0	Cardiomyocyte_atrial	Fibroblast_resting	Hsp90b1	Lrp1	1.51947	0	2.11806	0.503148	1.19914	0.0169255	0.940696	0.0231936	0.00325577
Day0	Endothelial_capillary	Fibroblast_transitional	Lpl	Lrp1	1.51908	0.125	2.30754	0.0982069	-0.0836531	0.0132875	0.943041	0.937304	0.00326979
Day0	Cardiomyocyte_ventricular	Mesothelial	Pam	Dpp4	1.51709	0	2.27801	1.92855	1.23497	0.0552247	0.942694	0.00253277	0.00329791
Day0	Mesothelial	Neuronal_glial	C3	Lrp1	1.67344	0	1.81282	1.45209	1.53349	0.0408286	0.936203	0.00851386	0.00331202
Day0	Neuronal_glial	Fibroblast_transitional	Lpl	Lrp1	1.51489	0.3	2.29474	0.0951998	-0.105207	0.0132138	0.942892	1	0.00332616
Day0	Pericyte	Cardiomyocyte_ventricular	S100a1	Ryr2	1.85924	0	1.81152	0.244902	0.965551	0.0136977	0.936182	0.0930637	0.00334033
Day0	Fibroblast_resting	Smooth_muscle_cell	Vcan	Itgb1	1.51482	0	2.28352	0.702311	1.70443	0.0330289	0.94276	0.00923018	0.00334033
Day0	Fibroblast_transitional	Neuronal_glial	Fbn1	Itgb1	1.5147	0	2.2899	0.531208	0.657753	0.0174226	0.942835	0.0199769	0.00335452
Day0	Cardiomyocyte_ventricular	Neuronal_glial	Farp2	Plxna4	0.17722	0.931	0.0310972	-0.091246	-0.257345	0.00369058	0.65777	1	0.00335487
Day0	Fibroblast_resting	Pericyte	Col1a1	Itga1_Itgb1	1.51438	0	2.29083	1.0749	2.02773	0.0479965	0.942846	0.00431656	0.00336875
Day0	Endothelial_lymphatic	Fibroblast_resting	Hsp90b1	Lrp1	1.51297	0	2.0926	0.49793	1.22232	0.016722	0.940358	0.024415	0.00342595
Day0	Fibroblast_resting	Mesothelial	Lum	Itgb1	1.51294	0	2.19368	0.501016	1.06454	0.0184676	0.941667	0.0153497	0.00344032
Day0	Neuronal_glial	Pericyte	Lama2	Itga1	1.51283	0	2.2863	0.625142	0.715714	0.0207956	0.942792	0.00923018	0.00345473
Day0	Endocardial	Smooth_muscle_cell	Vwf	Itgb1	1.51262	0	2.2764	1.10351	1.87841	0.0611374	0.942675	0.00120036	0.00346916
Day0	Fibroblast_transitional	Fibroblast_resting	Serping1	Lrp1	1.50939	0	2.07862	0.749539	1.45599	0.0296079	0.940169	0.00923018	0.00348362
Day0	Fibroblast_transitional	Smooth_muscle_cell	Lum	Itgb1	1.50922	0	2.26536	0.497127	0.82355	0.0190711	0.942544	0.0132216	0.00349812
Day0	Fibroblast_resting	Endocardial	Col1a2	Cd36	1.50886	0	2.26063	0.321815	0.699641	0.0164916	0.942487	0.0383865	0.00351264
Day0	Fibroblast_transitional	Cardiomyocyte_atrial	Col1a2	Cd36	1.50759	0	2.22545	0.278345	0.215647	0.0162349	0.942061	0.218128	0.00352719
Day0	Macrophage_infiltrating	Cardiomyocyte_ventricular	Apoe	Vldlr	1.57784	0	1.79574	0.860067	1.72644	0.0387706	0.93592	0.00923018	0.00352719
Day0	Endocardial	Fibroblast_transitional	Apoe	Sdc2	1.50661	0	2.22968	0.88356	1.33912	0.034263	0.942112	0.00923018	0.00355639
Day0	Endothelial_capillary	Neuronal_glial	Col4a1	Itga1_Itgb1	1.50627	0	2.10633	0.70869	1.21579	0.0180603	0.940541	0.0169413	0.00357103
Day0	Mesothelial	Fibroblast_transitional	Lpl	Lrp1	1.50575	0.317	2.26683	0.088643	-0.107562	0.0130531	0.942561	1	0.0035857
Day0	Endothelial_capillary	Endothelial_capillary	Cxcl12	Itgb1	1.50535	0	2.2627	0.917898	1.71911	0.0326051	0.942512	0.00923018	0.0036004
Day0	Endothelial_capillary	Endothelial_capillary	Col4a1	Itga1_Itgb1	1.50509	0	2.10184	0.707366	1.35964	0.0180218	0.940481	0.0171292	0.00361513
Day0	Fibroblast_transitional	Smooth_muscle_cell	Lamc1	Itga1	1.50478	0	2.17434	0.91572	1.37437	0.0318206	0.941423	0.00923018	0.00362989
Day0	Mesothelial	Mesothelial	App	Rpsa	1.50457	0	2.20858	0.64764	0.8156	0.015769	0.941852	0.0325704	0.00364468
Day0	Fibroblast_resting	Mesothelial	Lpl	Lrp2	1.50388	0	1.92199	2.41541	1.04984	0.090506	0.937928	0.00894152	0.0036595
Day0	Neuronal_glial	Pericyte	Ncam1	Cacna1c	1.50258	0	2.25763	1.64245	1.02852	0.0763607	0.942451	0.00923018	0.00368923
Day0	Endocardial	Mesothelial	Mmp2	Pecam1	0.176908	1	0.0312829	-0.239229	-0.850744	0.00159791	0.65844	1	0.00372748
Day0	Mesothelial	Fibroblast_transitional	C3	Cd81	1.66786	0	1.78306	1.39517	1.543	0.0327219	0.935707	0.00923018	0.00373404
Day0	Endothelial_capillary	Endocardial	Cxcl12	Itgb1	1.49594	0	2.23546	0.910017	1.60141	0.0322126	0.942183	0.00923018	0.00379421
Day0	Mesothelial	Endothelial_capillary	Col1a1	Cd36	1.82258	0	1.77749	0.438669	0.746199	0.016191	0.935613	0.0286625	0.00382447
Day0	Fibroblast_resting	Pericyte	Col15a1	Itga1_Itgb1	1.49469	0	2.23319	1.05351	1.95142	0.0503041	0.942155	0.00347783	0.00382447
Day0	Endothelial_lymphatic	Mesothelial	Timp3	Kdr	1.49462	0	2.17495	1.11768	1.56712	0.0337102	0.941431	0.00923018	0.00383964
Day0	Fibroblast_resting	Cardiomyocyte_ventricular	S100a1	Ryr2	1.85255	0	1.76948	0.238404	0.895871	0.0133798	0.935477	0.099878	0.00383964
Day0	Fibroblast_transitional	Macrophage_infiltrating	Col1a1	Cd36	1.49282	0	2.13277	0.300657	0.281718	0.0194271	0.940889	0.14549	0.00388535
Day0	Macrophage_infiltrating	Fibroblast_resting	F13a1	Itgb1	1.49212	0	2.18157	1.70443	1.98289	0.0581729	0.941515	0.00158034	0.00390064
Day0	Cardiomyocyte_ventricular	Endothelial_capillary	Vegfa	Nrp1	1.49078	0	1.93938	0.518539	1.27165	0.0380283	0.938189	0.00923018	0.00391596
Day0	Fibroblast_resting	Mesothelial	Fbn1	Itgb1	1.48951	0	2.13723	0.512501	1.08751	0.016261	0.940947	0.0278069	0.00393132
Day0	Endothelial_capillary	Mesothelial	Sema6a	Plxna4	1.48933	0	2.04263	1.43883	2.3057	0.0760445	0.939676	0.000333682	0.00396211
Day0	Endothelial_capillary	Pericyte	Col4a2	Itga1_Itgb1	1.4892	0	2.21711	0.93503	1.57412	0.0274714	0.941958	0.00923018	0.00399302
Day0	Mesothelial	Fibroblast_resting	Apoe	Lrp1	1.48916	0	1.99947	0.658781	1.25837	0.020818	0.939068	0.00923018	0.00400852
Day0	Endothelial_lymphatic	Endothelial_lymphatic	Timp3	Kdr	1.4891	0	2.15578	1.11119	1.63801	0.033413	0.941186	0.00923018	0.00402405
Day0	Fibroblast_resting	Fibroblast_transitional	Col3a1	Ddr2	1.64986	0	1.75303	0.978958	1.84886	0.0596307	0.935194	0.00206645	0.00402405
Day0	Fibroblast_transitional	Endocardial	App	Aplp2	1.48691	0	1.98093	0.621479	0.937366	0.0137417	0.938801	0.0590574	0.00403961
Day0	Fibroblast_resting	Endothelial_capillary	Vcan	Itgb1	1.48642	0	2.20347	0.678529	1.59412	0.0318711	0.941789	0.00923018	0.00407082
Day0	Endothelial_lymphatic	Endothelial_lymphatic	Tfpi	Lrp1	0.178306	1	0.0313207	-0.233272	-0.831948	0.00165819	0.658575	1	0.00410006
Day0	Fibroblast_transitional	Pericyte	Col15a1	Itga1_Itgb1	1.48561	0	2.20658	1.0447	1.49669	0.0497047	0.941828	0.00364045	0.00410215
Day0	Smooth_muscle_cell	Fibroblast_resting	Hsp90b1	Lrp1	1.48553	0	1.98526	0.475933	1.14833	0.0158643	0.938864	0.0315055	0.00411786
Day0	Neuronal_glial	Smooth_muscle_cell	Ncam1	Cacna1c	1.48518	0	2.20497	1.63251	1.04225	0.0745795	0.941808	0.00923018	0.00413359
Day0	Neuronal_glial	Fibroblast_transitional	Apoe	Sdc2	1.48486	0	2.17286	0.86469	1.16602	0.0333899	0.941404	0.00923018	0.00414936
Day0	Endocardial	Endothelial_capillary	Vwf	Itgb1	1.48422	0	2.1966	1.07973	1.7681	0.0589942	0.941703	0.00147488	0.00416516
Day0	Fibroblast_resting	Mesothelial	Lama2	Dag1	1.62019	0	1.74419	0.444334	0.895933	0.0183071	0.935041	0.0159302	0.00416516
Day0	Endothelial_capillary	Endocardial	Col4a1	Cd93	1.4827	0	2.01631	0.891422	1.53016	0.0383591	0.939308	0.00923018	0.00419684
Day0	Endothelial_lymphatic	Fibroblast_resting	Lpl	Lrp1	1.48178	0.419	1.97059	0.102273	0.404672	0.0113473	0.938651	0.971947	0.00422068
Day0	Fibroblast_transitional	Fibroblast_resting	App	Lrp1	1.48178	0	1.97059	0.655757	1.34423	0.0185589	0.938651	0.0150152	0.00422068
Day0	Neuronal_glial	Neuronal_glial	Col3a1	Itga1_Itgb1	1.48151	0	2.05171	0.663809	0.797539	0.0190768	0.939802	0.0131851	0.00424458
Day0	Fibroblast_resting	Cardiomyocyte_atrial	Lama2	Dag1	1.61978	0	1.7421	0.443899	0.928418	0.0182851	0.935005	0.0160567	0.00426056
Day0	Fibroblast_resting	Macrophage_infiltrating	Dcn	Egfr	2.25254	0	1.73712	0.605319	1.40682	0.0180407	0.934918	0.0170406	0.00430866
Day0	Fibroblast_transitional	Endothelial_capillary	Lum	Itgb1	1.48081	0	2.18595	0.473345	0.713239	0.0184025	0.94157	0.015638	0.00430866
Day0	Mesothelial	Cardiomyocyte_ventricular	Timp2	Itgb1	1.50718	0	1.73541	0.713064	0.728935	0.013125	0.934888	0.0729077	0.00432475
Day0	Neuronal_glial	Endothelial_capillary	Col3a1	Itga1_Itgb1	1.48034	0	2.04734	0.662485	0.941393	0.0190361	0.939742	0.0133132	0.00432475
Day0	Mesothelial	Endothelial_capillary	Bst1	Cav1	1.47973	0	2.01629	3.04776	2.30288	0.164998	0.939307	2.43334e-06	0.00434087
Day0	Fibroblast_transitional	Neuronal_glial	Lama2	Itgav_Itgb8	1.86431	0	1.73317	1.11001	1.48016	0.0679774	0.934848	0.000955875	0.00435702
Day0	Fibroblast_resting	Endocardial	Vcan	Itgb1	1.477	0	2.17694	0.670648	1.47642	0.0314874	0.941456	0.00923018	0.00440565
Day0	Neuronal_glial	Endothelial_capillary	Alcam	Nrp1	1.47683	0	1.88292	1.49335	1.70283	0.0837038	0.937327	0.00019018	0.00442192
Day0	Fibroblast_resting	Endocardial	Lama2	Itga6_Itgb1	1.61761	0	1.73095	0.714591	1.2883	0.0338662	0.934809	0.00923018	0.00443822
Day0	Endocardial	Endocardial	Vwf	Itgb1	1.47481	0	2.17016	1.07185	1.65039	0.058284	0.94137	0.0015638	0.0044709
Day0	Cardiomyocyte_atrial	Cardiomyocyte_atrial	Nppa	Npr3	2.3199	0	1.13281	0.979319	2.18154	0.0126169	0.920638	0.0468613	0.0044726
Day0	Fibroblast_transitional	Endocardial	Fn1	Itga5_Itgb1	0.177101	0.946	0.031361	-0.00240948	-0.292075	0.00550814	0.65872	1	0.0044726
Day0	Mesothelial	Endothelial_capillary	App	Aplp2	1.47366	0	2.10104	0.618874	0.888837	0.0145749	0.94047	0.0456392	0.00452015
Day0	Cardiomyocyte_atrial	Cardiomyocyte_ventricular	Lpl	Vldlr	1.53092	0	1.72584	0.171003	0.473419	0.0206077	0.934719	0.212205	0.00452015
Day0	Endocardial	Fibroblast_transitional	App	Lrp1	1.47343	0	2.16812	0.658989	0.8239	0.0204193	0.941344	0.00923018	0.00455313
Day0	Fibroblast_resting	Endocardial	Col1a1	Cd36	1.47337	0	2.16253	0.342339	0.76616	0.0196983	0.941273	0.0300588	0.00456967
Day0	Endothelial_lymphatic	Mesothelial	Sema6a	Plxna4	1.47295	0	1.98012	1.41802	2.22072	0.0737172	0.938789	0.00040676	0.00458623
Day0	Endothelial_capillary	Pericyte	Cxcl12	Itgb1	1.47223	0	2.16683	0.890163	1.54965	0.0312238	0.941328	0.00923018	0.00461945
Day0	Fibroblast_transitional	Endocardial	Lum	Itgb1	1.4714	0	2.15963	0.465464	0.595538	0.018181	0.941236	0.0164407	0.0046361
Day0	Endocardial	Mesothelial	Nppa	Npr3	1.47092	0	2.16263	0.659847	0.219691	0.0240866	0.941274	0.140764	0.00465279
Day0	Fibroblast_resting	Endothelial_lymphatic	Col1a2	Flt4	1.47022	0	2.13427	2.56351	2.48334	0.172258	0.940908	1.72471e-06	0.0046695
Day0	Mesothelial	Macrophage_infiltrating	App	Cd74	1.46831	0	2.08241	1.46969	2.09951	0.0713049	0.940221	0.000478309	0.00468624
Day0	Fibroblast_resting	Endocardial	Mmp2	Pecam1	1.52136	0	1.71651	1.17168	2.03797	0.0876784	0.934554	0.000724206	0.00468624
Day0	Endocardial	Fibroblast_transitional	Vwf	Lrp1	1.46588	0	2.14508	1.22471	1.72513	0.104757	0.941048	0.00057671	0.00471981
Day0	Fibroblast_transitional	Neuronal_glial	Lama2	Itga6_Itgb1	1.86122	0	1.71348	0.82261	1.2243	0.0335244	0.9345	0.00923018	0.0047535
Day0	Neuronal_glial	Neuronal_glial	Alcam	Chl1	1.46479	0	1.8605	5.06973	2.96483	0.495361	0.936974	5.5885e-09	0.0047535
Day0	Fibroblast_transitional	Endothelial_lymphatic	Fbn1	Itgb1	1.46441	0	2.13088	0.489102	0.79679	0.0162127	0.940864	0.0284346	0.00477039
Day0	Endocardial	Fibroblast_transitional	Lpl	Lrp1	1.46439	0.502	2.14054	0.0589685	-0.263118	0.0123259	0.94099	1	0.0047873
Day0	Macrophage_infiltrating	Fibroblast_resting	C1qb	Lrp1	1.46336	0	1.89853	1.91959	2.36243	0.164148	0.937569	2.86572e-05	0.00482123
Day0	Cardiomyocyte_ventricular	Cardiomyocyte_atrial	Lpl	Vldlr	1.65663	0	1.70858	0.240812	0.712303	0.0204016	0.934412	0.0967099	0.00483824
Day0	Fibroblast_resting	Fibroblast_resting	Apoe	Lrp1	1.46286	0	1.89658	0.635965	1.46937	0.0197467	0.937539	0.0110328	0.00483824
Day0	Endocardial	Endocardial	Col1a1	Itga5	0.177119	1	0.0313671	-0.093955	-0.590107	0.00443374	0.658742	1	0.00484512
Day0	Fibroblast_transitional	Macrophage_infiltrating	Lpl	Lrp1	1.46233	0.498	1.91534	0.018925	-0.1038	0.0110291	0.937827	1	0.00487234
Day0	Macrophage_infiltrating	Fibroblast_transitional	Hsp90b1	Lrp1	1.45773	0	2.12018	0.44089	0.494292	0.0169424	0.940724	0.0316284	0.00499262
Day0	Mesothelial	Cardiomyocyte_ventricular	C3	Cd81	1.65151	0	1.69582	1.38032	1.52854	0.0311208	0.934182	0.00923018	0.00504461
Day0	Pericyte	Fibroblast_transitional	Dcn	Egfr	1.45486	0.008	1.93843	0.346264	0.23954	0.0201313	0.938175	0.266136	0.00513185
Day0	Fibroblast_transitional	Cardiomyocyte_atrial	Col1a1	Cd36	1.45433	0	2.04167	0.274388	0.228326	0.0185973	0.939663	0.203121	0.00514938
Day0	Pericyte	Endothelial_capillary	Col1a2	Cd36	1.8083	0	1.68998	0.392489	0.534776	0.0123286	0.934076	0.0935782	0.00514938
Day0	Macrophage_infiltrating	Mesothelial	F13a1	Itgb1	1.45404	0	2.05182	1.67255	1.87882	0.054713	0.939803	0.00221844	0.00518455
Day0	Fibroblast_transitional	Neuronal_glial	Lamc1	Itga1	1.45398	0	1.99097	0.858521	1.20473	0.0291372	0.938946	0.00923018	0.00520217
Day0	Endothelial_lymphatic	Endothelial_lymphatic	Plau	Lrp1	0.179245	0.999	0.0316144	0.133504	-0.543666	0.00641679	0.659624	1	0.00521761
Day0	Fibroblast_resting	Pericyte	Vcan	Itgb1	1.45329	0	2.11012	0.650794	1.42466	0.0305208	0.940591	0.00923018	0.00521982
Day0	Fibroblast_transitional	Endothelial_capillary	Lamc1	Itga1	1.45281	0	1.98673	0.857197	1.34858	0.0290751	0.938885	0.00923018	0.00527296
Day0	Fibroblast_resting	Mesothelial	Lpl	Lrp1	1.45275	0.536	1.7086	-0.000247221	-0.231912	0.00983861	0.934412	1	0.00529073
Day0	Smooth_muscle_cell	Pericyte	Col4a1	Itga1_Itgb1	1.45146	0	2.10659	0.724694	1.1344	0.0180625	0.940544	0.0169083	0.00536211
Day0	Cardiomyocyte_atrial	Endothelial_capillary	Vegfb	Nrp1	1.45136	0	1.77988	0.540641	1.0734	0.0258451	0.935654	0.00923018	0.00538003
Day0	Endocardial	Pericyte	Vwf	Itgb1	1.4511	0	2.10354	1.052	1.59863	0.0564949	0.940504	0.00184235	0.00539798
Day0	Endothelial_capillary	Endothelial_capillary	Col4a1	Cd93	1.45045	0	1.89317	0.846395	1.47886	0.0360163	0.937486	0.00923018	0.00541596
Day0	Macrophage_infiltrating	Cardiomyocyte_atrial	S100a1	Ryr2	1.57645	0.005	1.67369	0.100027	-0.095652	0.0126555	0.933777	0.984152	0.00541596
Day0	Fibroblast_transitional	Pericyte	Col1a2	Cd36	1.45033	0	2.07772	0.239262	0.278546	0.0151572	0.940157	0.148944	0.00543396
Day0	Fibroblast_resting	Pericyte	Lpl	Lrp1	1.4498	0.639	1.69629	-0.00278664	-0.249372	0.00976775	0.93419	1	0.00550628
Day0	Mesothelial	Fibroblast_resting	Psap	Lrp1	1.44926	0	1.84336	0.622703	1.39944	0.0245012	0.936701	0.00923018	0.00554262
Day0	Fibroblast_transitional	Pericyte	Lum	Itgb1	1.44769	0	2.09334	0.44561	0.543773	0.0176229	0.940368	0.0211606	0.00557907
Day0	Endocardial	Endothelial_lymphatic	Agrn	Lrp1	0.180635	1	0.0320497	-0.0803912	-0.674095	0.00240266	0.661158	1	0.00559006
Day0	Endothelial_capillary	Neuronal_glial	Cxcl12	Itgb1	1.44766	0	2.09573	0.869591	1.46108	0.0301992	0.9404	0.00923018	0.00559734
Day0	Endothelial_capillary	Fibroblast_resting	Col4a1	Cd47	1.44682	0	1.87931	0.53515	1.11311	0.0153255	0.937271	0.0368846	0.00561564
Day0	Fibroblast_resting	Endothelial_lymphatic	Col3a1	Itga1_Itgb1	1.63199	0	1.65884	0.670889	1.5253	0.0154239	0.933501	0.0358888	0.00563397
Day0	Pericyte	Mesothelial	Lama2	Rpsa	1.44597	0	2.05976	0.259403	0.273832	0.0134674	0.939913	0.15349	0.00565233
Day0	Pericyte	Cardiomyocyte_ventricular	Dcn	Erbb4	1.44492	0.695	1.9011	0.0364042	0.198011	0.0170147	0.937609	1	0.00568914
Day0	Neuronal_glial	Macrophage_infiltrating	Col1a2	Cd36	1.44328	0.013	1.95417	0.209093	0.183309	0.0142559	0.938409	0.301351	0.00572606
Day0	Fibroblast_resting	Smooth_muscle_cell	Lamc1	Itga1	1.44308	0	2.02568	0.860767	1.67223	0.029645	0.93944	0.00923018	0.00574456
Day0	Fibroblast_transitional	Endothelial_capillary	Lamc1	Itga6_Itgb1	1.443	0	1.95133	1.11664	1.58907	0.0614264	0.938367	0.00115254	0.0057631
Day0	Mesothelial	Mesothelial	Pam	Dpp4	1.4411	0	2.02413	1.87195	1.25018	0.0490702	0.939418	0.00390487	0.00583753
Day0	Cardiomyocyte_ventricular	Smooth_muscle_cell	Lpl	Lrp1	1.64575	0.004	1.65036	0.123748	0.31756	0.0095033	0.933342	0.346863	0.00585621
Day0	Mesothelial	Fibroblast_transitional	Col3a1	Ddr2	1.57137	0	1.64856	0.923489	1.29391	0.0560771	0.933307	0.00295566	0.00587492
Day0	Endothelial_lymphatic	Fibroblast_transitional	App	Lrp1	1.43893	0	2.06276	0.627534	0.850419	0.019427	0.939954	0.0120474	0.00593123
Day0	Mesothelial	Smooth_muscle_cell	C3	Lrp1	1.64216	0	1.64593	1.42515	1.57698	0.0370699	0.933258	0.00923018	0.00595006
Day0	Endocardial	Endocardial	H2-K1	Aplp2	1.43892	0	1.79217	0.815192	1.38412	0.0251049	0.93586	0.00923018	0.00595006
Day0	Neuronal_glial	Mesothelial	Mmp2	Pecam1	0.180476	0.999	0.0325715	-0.234158	-0.823022	0.00166374	0.662964	1	0.00596248
Day0	Cardiomyocyte_atrial	Endothelial_lymphatic	Nppa	Npr1	2.30214	0	0.977163	1.31701	2.79928	0.0522635	0.915068	0.00280185	0.00596248
Day0	Pericyte	Smooth_muscle_cell	Col4a1	Itga1_Itgb1	1.4388	0	2.01537	0.67177	1.08402	0.0172804	0.939294	0.0208888	0.00596892
Day0	Cardiomyocyte_atrial	Fibroblast_transitional	Dcn	Egfr	1.43821	0.008	1.90403	0.336308	0.133005	0.019774	0.937654	0.349093	0.0059878
Day0	Fibroblast_resting	Smooth_muscle_cell	Col4a1	Itga1_Itgb1	1.43774	0	2.01282	0.670926	1.18517	0.0172585	0.939258	0.0210179	0.00600672
Day0	Mesothelial	Fibroblast_resting	Calr	Lrp1	1.43614	0	1.79201	0.891748	1.77163	0.0433386	0.935858	0.00645214	0.00608267
Day0	Fibroblast_transitional	Fibroblast_resting	Hspg2	Lrp1	1.43594	0	1.79123	0.733675	1.49381	0.0337916	0.935845	0.00923018	0.00610174
Day0	Macrophage_infiltrating	Neuronal_glial	Apoe	Lrp1	1.54525	0	1.63856	0.711523	1.00219	0.0170603	0.933118	0.022369	0.00612083
Day0	Cardiomyocyte_ventricular	Endocardial	Vegfa	Nrp1	1.43591	0	1.83417	0.475732	1.18157	0.0359653	0.936552	0.00923018	0.00612083
Day0	Fibroblast_resting	Cardiomyocyte_ventricular	Lama2	Rpsa	1.59886	0	1.635	0.288359	0.480334	0.0106902	0.93305	0.167511	0.00617828
Day0	Fibroblast_resting	Endothelial_lymphatic	Col1a1	Flt4	1.43474	0	2.04166	2.58403	2.54986	0.205753	0.939663	4.41734e-07	0.00617828
Day0	Fibroblast_transitional	Neuronal_glial	Lamc1	Dag1	1.43339	0	1.91665	0.746437	1.07769	0.0323677	0.937847	0.00923018	0.00623599
Day0	Pericyte	Endothelial_lymphatic	Col4a1	Cd47	1.43305	0	1.99611	0.548525	0.850935	0.016278	0.93902	0.0276794	0.00625529
Day0	Pericyte	Mesothelial	Nppa	Npr3	1.43291	0	2.0532	0.634963	0.262093	0.0228678	0.939822	0.140764	0.00629397
Day0	Fibroblast_resting	Smooth_muscle_cell	Timp2	Itgb1	1.43236	0	2.01629	0.569595	1.27274	0.0152493	0.939307	0.0375599	0.00631335
Day0	Fibroblast_resting	Endothelial_lymphatic	Col4a1	Cd47	1.43199	0	1.99358	0.547682	0.952093	0.0162574	0.938984	0.0278708	0.00633276
Day0	Pericyte	Neuronal_glial	Ltbp1	Itgb5	0.181713	1	0.0328442	-0.210508	-0.53778	0.00244067	0.663895	1	0.00633488
Day0	Fibroblast_transitional	Fibroblast_resting	Fbn1	Itgb1	1.43075	0	2.02442	0.460912	0.637343	0.0154027	0.939422	0.036199	0.00635221
Day0	Fibroblast_resting	Neuronal_glial	Vcan	Itgb1	1.42873	0	2.04088	0.630222	1.33609	0.0295193	0.939652	0.00923018	0.00641071
Day0	Cardiomyocyte_atrial	Cardiomyocyte_ventricular	Dcn	Erbb4	1.42827	0.819	1.86737	0.0264488	0.0914755	0.0167128	0.937083	1	0.00644986
Day0	Fibroblast_transitional	Mesothelial	Lpl	Lrp2	1.42785	0	1.78194	2.36086	0.952975	0.0839109	0.935688	0.00923018	0.00646948
Day0	Mesothelial	Macrophage_infiltrating	Col1a2	Cd36	1.42743	0.01	1.89705	0.194367	0.169934	0.0138392	0.937546	0.282963	0.00648912
Day0	Fibroblast_resting	Fibroblast_transitional	Lum	Itgb1	1.42709	0	1.8809	0.429131	0.898046	0.0158344	0.937296	0.0317869	0.0065088
Day0	Endocardial	Neuronal_glial	Vwf	Itgb1	1.42653	0	2.03452	1.03143	1.51007	0.054641	0.939563	0.00223925	0.00654824
Day0	Endothelial_capillary	Endothelial_lymphatic	Col4a1	Itga9_Itgb1	1.42631	0	1.80098	0.762762	1.3349	0.0341458	0.936007	0.00923018	0.00656801
Day0	Fibroblast_resting	Endothelial_lymphatic	Lama2	Itga1	1.59422	0	1.61127	0.492337	0.962227	0.0146557	0.932592	0.0445157	0.0065878
Day0	Fibroblast_resting	Macrophage_infiltrating	Lum	Itgb1	1.42447	0	1.87135	0.426936	0.965124	0.015754	0.937146	0.0326783	0.00660762
Day0	Fibroblast_transitional	Neuronal_glial	Lum	Itgb1	1.42312	0	2.02465	0.425038	0.45521	0.0170446	0.939425	0.0423529	0.00664735
Day0	Macrophage_infiltrating	Endothelial_capillary	Col1a1	Cd36	1.795	0	1.60845	0.411897	0.565157	0.0146512	0.932537	0.0446522	0.00664735
Day0	Fibroblast_transitional	Smooth_muscle_cell	Col4a1	Itga1_Itgb1	1.42239	0	1.97582	0.658707	0.993648	0.0169413	0.938727	0.0231101	0.00666727
Day0	Neuronal_glial	Endocardial	Alcam	Nrp1	1.42196	0	1.78077	1.45054	1.61275	0.079163	0.935669	0.00027376	0.0066872
Day0	Neuronal_glial	Cardiomyocyte_ventricular	Mif	Ackr3	0.181245	0.52	0.0328494	-0.0031105	-0.102234	0.00636604	0.663913	1	0.00670724
Day0	Mesothelial	Cardiomyocyte_atrial	C3	Nrp1	1.63245	0	1.59413	1.25142	1.3314	0.0238072	0.932255	0.00923018	0.00678734
Day0	Mesothelial	Endocardial	App	Rpsa	1.42085	0	1.91732	0.571303	0.697214	0.0136895	0.937857	0.0599611	0.00680745
Day0	Fibroblast_resting	Smooth_muscle_cell	Col1a2	Itga1_Itgb1	1.42007	0	1.97024	0.908238	1.81197	0.03306	0.938646	0.00923018	0.00684777
Day0	Fibroblast_resting	Smooth_muscle_cell	Nid1	Itgb1	1.41873	0	1.97211	0.62506	1.37867	0.0228197	0.938673	0.00923018	0.0068882
Day0	Fibroblast_transitional	Endothelial_lymphatic	Col4a1	Cd47	1.41663	0	1.95694	0.535463	0.760566	0.0159586	0.93845	0.0306039	0.00694907
Day0	Mesothelial	Fibroblast_transitional	Efemp1	Egfr	1.41625	0	1.85867	2.33029	2.36726	0.199144	0.936945	3.10934e-06	0.0069898
Day0	Fibroblast_transitional	Fibroblast_transitional	Col3a1	Ddr2	1.52053	0	1.5809	0.887563	1.06731	0.0537756	0.931991	0.00855142	0.00703064
Day0	Neuronal_glial	Mesothelial	Lama2	Rpsa	1.41553	0.014	1.98247	0.23883	0.0768498	0.012962	0.938823	0.459384	0.0070511
Day0	Fibroblast_transitional	Neuronal_glial	Gpi1	Amfr	0.182538	1	0.0328738	-0.151238	-0.432895	0.00288912	0.663996	1	0.00707957
Day0	Cardiomyocyte_atrial	Fibroblast_resting	Psap	Lrp1	1.41438	0	1.70688	0.589946	1.33983	0.0226872	0.934381	0.00923018	0.00709212
Day0	Pericyte	Smooth_muscle_cell	Lama2	Itga1	1.41348	0	1.95436	0.499576	0.763452	0.0177763	0.938412	0.0181965	0.00713325
Day0	Fibroblast_resting	Mesothelial	Dcn	Tlr4	2.23307	0	1.57825	0.579394	1.26226	0.0201	0.931938	0.0100167	0.00713325
Day0	Macrophage_infiltrating	Pericyte	Apoe	Sdc2	1.53209	0	1.57514	0.830728	1.36301	0.0242049	0.931876	0.00923018	0.00721587
Day0	Macrophage_infiltrating	Mesothelial	Nppa	Npr3	1.41158	0	1.99177	0.620996	0.433526	0.0221837	0.938958	0.0501234	0.0072366
Day0	Cardiomyocyte_atrial	Neuronal_glial	Lpl	Lrp1	1.49832	0.319	1.57478	0.0224595	-0.250835	0.00906805	0.931868	1	0.0072366
Day0	Neuronal_glial	Endothelial_capillary	Timp3	Kdr	1.41118	0	1.97235	1.05829	1.66748	0.03057	0.938676	0.00923018	0.00725735
Day0	Fibroblast_transitional	Fibroblast_transitional	Lama2	Itga1	1.83922	0	1.57337	0.627416	0.94782	0.0143109	0.93184	0.0494318	0.00727814
Day0	Endothelial_capillary	Endothelial_capillary	Gnai2	Cav1	1.40969	0	1.7507	0.914176	1.53304	0.0250692	0.935154	0.00923018	0.00729895
Day0	Mesothelial	Fibroblast_resting	App	Rpsa	1.40968	0	1.87844	0.561112	0.770818	0.0134119	0.937257	0.0658462	0.0073198
Day0	Neuronal_glial	Fibroblast_transitional	App	Lrp1	1.40818	0	1.96886	0.5995	0.710371	0.0185426	0.938625	0.0150958	0.00736157
Day0	Mesothelial	Mesothelial	C3	Nrp1	1.62622	0	1.56091	1.24656	1.09072	0.023311	0.931587	0.00923018	0.00740346
Day0	Macrophage_infiltrating	Fibroblast_resting	Psap	Lrp1	1.40745	0	1.67976	0.583437	1.44486	0.0223268	0.933889	0.00923018	0.00740346
Day0	Mesothelial	Endothelial_lymphatic	Col3a1	Itga1_Itgb1	1.55349	0	1.55998	0.615419	0.970353	0.0145047	0.931568	0.0468547	0.00744547
Day0	Cardiomyocyte_atrial	Endocardial	Nppa	Npr1	2.27858	0	0.770787	1.23883	2.65442	0.0412255	0.905383	0.00809568	0.00745187
Day0	Fibroblast_resting	Macrophage_infiltrating	Bmp4	Acvr2a_Bmpr1a	0.181809	0.096	0.0330497	0.0943	0.119438	0.0146601	0.664591	0.52812	0.00745187
Day0	Cardiomyocyte_ventricular	Fibroblast_resting	Hsp90b1	Lrp1	1.40565	0	1.67274	0.411889	0.834775	0.0133669	0.933759	0.0671352	0.0075087
Day0	Endocardial	Cardiomyocyte_ventricular	S100a1	Ryr2	1.81876	0	1.55712	0.205585	0.762156	0.011774	0.931509	0.144444	0.0075087
Day0	Fibroblast_resting	Cardiomyocyte_ventricular	Lpl	Vldlr	1.41578	0	1.55431	0.0883864	0.283876	0.0185596	0.931452	0.483654	0.007551
Day0	Neuronal_glial	Cardiomyocyte_atrial	Col1a2	Cd36	1.40479	0.014	1.87071	0.182824	0.129916	0.013647	0.937136	0.354231	0.00757219
Day0	Endothelial_lymphatic	Endothelial_capillary	Lama4	Itga6_Itgb1	1.40478	0	1.86868	1.04089	1.65986	0.0478236	0.937104	0.00438106	0.00759341
Day0	Fibroblast_resting	Endothelial_capillary	Timp2	Itgb1	1.40396	0	1.94561	0.545812	1.16243	0.0147148	0.938282	0.0434577	0.00761466
Day0	Fibroblast_resting	Fibroblast_transitional	Fbn1	Itgb1	1.40366	0	1.8325	0.440616	0.921013	0.0139424	0.936525	0.0550367	0.00763594
Day0	Endocardial	Fibroblast_resting	Psap	Lrp1	1.40256	0	1.66063	0.578845	1.24998	0.0220725	0.933534	0.00923018	0.00765725
Day0	Fibroblast_resting	Macrophage_infiltrating	Fbn1	Itgb1	1.40103	0	1.82319	0.438421	0.988092	0.0138716	0.936374	0.0561638	0.00769996
Day0	Macrophage_infiltrating	Macrophage_infiltrating	Lpl	Lrp1	1.40089	0.8	1.79369	-0.0251598	-0.122445	0.0103286	0.935886	1	0.00772135
Day0	Macrophage_infiltrating	Cardiomyocyte_atrial	Dcn	Erbb4	1.57294	0.099	1.54563	0.0587327	0.488306	0.0138332	0.931273	0.636767	0.00774278
Day0	Smooth_muscle_cell	Mesothelial	Pam	Dpp4	1.39957	0	1.88536	1.84102	1.27113	0.0457059	0.937365	0.00530525	0.00776423
Day0	Mesothelial	Endocardial	Tfpi	Sdc4	0.182186	0.24	0.0331064	0.0536341	-0.0174368	0.00631295	0.664782	0.914956	0.00782414
Day0	Endocardial	Cardiomyocyte_atrial	Dcn	Erbb4	1.56975	0.02	1.54174	0.0568267	0.304733	0.0137985	0.931192	0.646006	0.00782877
Day0	Endothelial_capillary	Endothelial_lymphatic	Cxcl12	Itgb1	1.39738	0	1.9502	0.827485	1.60012	0.0281021	0.93835	0.00923018	0.00787194
Day0	Fibroblast_transitional	Pericyte	Col1a1	Cd36	1.39707	0	1.90614	0.235305	0.291225	0.0173628	0.937686	0.135384	0.00789357
Day0	Macrophage_infiltrating	Cardiomyocyte_atrial	Apoe	Vldlr	1.52484	0	1.54019	0.801645	1.44042	0.0332532	0.93116	0.00923018	0.00789357
Day0	Fibroblast_resting	Fibroblast_resting	Hspg2	Lrp1	1.39705	0	1.63909	0.691973	1.59676	0.0309215	0.933128	0.00923018	0.00791523
Day0	Fibroblast_resting	Cardiomyocyte_ventricular	Lama2	Dag1	1.58022	0	1.53965	0.401775	0.825351	0.0161602	0.931149	0.0290069	0.00793691
Day0	Cardiomyocyte_atrial	Endocardial	Vegfb	Nrp1	1.39649	0	1.68332	0.497833	0.983315	0.024443	0.933954	0.00923018	0.00793691
Day0	Endothelial_lymphatic	Neuronal_glial	Lama4	Dag1	1.39517	0	1.83547	0.67069	1.14848	0.0251999	0.936573	0.00923018	0.00802395
Day0	Fibroblast_resting	Smooth_muscle_cell	Col8a1	Itga1_Itgb1	1.39516	0	1.91021	0.872661	1.84067	0.03971	0.937748	0.00923018	0.00804579
Day0	Endocardial	Endothelial_capillary	Gnai2	Cav1	1.39512	0	1.69548	0.898297	1.4374	0.0242785	0.934176	0.00923018	0.00806765
Day0	Fibroblast_resting	Endothelial_lymphatic	Dcn	Erbb4	2.2278	0	1.53523	0.418907	0.795161	0.0137402	0.931056	0.0591136	0.00808954
Day0	Fibroblast_resting	Endocardial	Timp2	Itgb1	1.39455	0	1.92219	0.537932	1.04473	0.0145376	0.937931	0.0463609	0.00808954
Day0	Fibroblast_resting	Macrophage_infiltrating	Dcn	Tlr4	2.22773	0	1.53469	0.572062	1.26686	0.0195453	0.931045	0.0117268	0.00811146
Day0	Fibroblast_resting	Fibroblast_resting	Col1a2	Cd36	1.39366	0	1.88385	0.243197	0.493685	0.0137429	0.937342	0.0946935	0.0081334
Day0	Fibroblast_transitional	Mesothelial	Fbn1	Itgb1	1.39267	0	1.90402	0.42903	0.533273	0.0144866	0.937654	0.0470675	0.00815538
Day0	Endocardial	Endocardial	Efnb2	Pecam1	1.48116	0	1.532	1.31165	2.02074	0.089613	0.930989	0.000385133	0.00817739
Day0	Fibroblast_resting	Endothelial_lymphatic	Plat	Lrp1	0.184169	1	0.0331563	-0.128914	-0.690925	0.00218628	0.66495	1	0.00819638
Day0	Cardiomyocyte_ventricular	Smooth_muscle_cell	Sorbs1	Itga1	1.39251	0	1.90382	0.618684	1.41604	0.0233346	0.937651	0.00923018	0.00819942
Day0	Cardiomyocyte_atrial	Endocardial	Sparc	Eng	1.4933	0	1.53125	0.734152	1.04996	0.0144698	0.930973	0.0473523	0.00822149
Day0	Fibroblast_resting	Neuronal_glial	Lamc1	Itga1	1.39228	0	1.85485	0.803568	1.5026	0.027145	0.936884	0.00923018	0.00822149
Day0	Endothelial_capillary	Fibroblast_transitional	App	Lrp1	1.39163	0	1.91832	0.584414	0.870856	0.0180667	0.937872	0.0168754	0.00824358
Day0	Fibroblast_resting	Endothelial_capillary	Lamc1	Itga1	1.39111	0	1.85089	0.802244	1.64645	0.0270872	0.936821	0.00923018	0.00828785
Day0	Endocardial	Mesothelial	App	Aplp2	1.39083	0	1.93356	0.541431	0.749788	0.0134131	0.938102	0.0658157	0.00833224
Day0	Fibroblast_resting	Endothelial_capillary	Nid1	Itgb1	1.39033	0	1.90297	0.601278	1.26836	0.0220198	0.937638	0.00923018	0.00835448
Day0	Endocardial	Fibroblast_resting	Apoe	Sdc2	1.39029	0	1.83251	0.755928	1.41389	0.0281598	0.936525	0.00923018	0.00839905
Day0	Fibroblast_resting	Cardiomyocyte_atrial	Lum	Itgb1	1.38982	0	1.74508	0.397916	0.998523	0.014691	0.935057	0.0439506	0.00842137
Day0	Endocardial	Endothelial_lymphatic	App	Aplp2	1.38973	0	1.93045	0.540461	0.795827	0.0133916	0.938055	0.0664577	0.00844373
Day0	Mesothelial	Cardiomyocyte_atrial	Col1a2	Cd36	1.38894	0.012	1.81602	0.168099	0.116542	0.0132481	0.936256	0.378168	0.00846611
Day0	Pericyte	Neuronal_glial	Col4a1	Itga1_Itgb1	1.38801	0	1.84541	0.614571	0.914381	0.0158231	0.936733	0.031946	0.00848852
Day0	Neuronal_glial	Cardiomyocyte_atrial	S100a1	Ryr2	1.54526	0.065	1.51913	0.0697329	-0.167529	0.0114868	0.930717	1	0.00855593
Day0	Cardiomyocyte_atrial	Mesothelial	Hspa8	Lrp2	1.38735	0	1.70733	2.69471	1.65491	0.10785	0.934389	4.7039e-05	0.00855593
Day0	Neuronal_glial	Macrophage_infiltrating	Mfge8	Pdgfrb	0.182123	0.512	0.0331658	0.00233813	-0.114746	0.00327684	0.664982	1	0.00856858
Day0	Fibroblast_resting	Neuronal_glial	Col4a1	Itga1_Itgb1	1.38695	0	1.84307	0.613727	1.01554	0.0158031	0.936696	0.0320879	0.00857846
Day0	Fibroblast_transitional	Mesothelial	Lama2	Itgav_Itgb8	1.83066	0	1.51885	1.0319	1.37747	0.0595713	0.930711	0.00151084	0.00857846
Day0	Pericyte	Endothelial_capillary	Col4a1	Itga1_Itgb1	1.38683	0	1.84148	0.613246	1.05823	0.0157894	0.93667	0.0323374	0.00860102
Day0	Fibroblast_resting	Smooth_muscle_cell	Col1a2	Cd36	1.38656	0.02	1.86063	0.238353	0.678293	0.0135735	0.936976	0.337333	0.0086236
Day0	Fibroblast_resting	Endothelial_capillary	Col4a1	Itga1_Itgb1	1.38577	0	1.83914	0.612403	1.15939	0.0157694	0.936633	0.0325345	0.00864622
Day0	Fibroblast_resting	Smooth_muscle_cell	Col1a1	Itga1_Itgb1	1.38459	0	1.88475	0.928762	1.87849	0.0394885	0.937356	0.00923018	0.00871424
Day0	Endothelial_capillary	Mesothelial	Col4a1	Cd47	1.38408	0	1.63973	0.470609	0.85822	0.0133718	0.93314	0.0669807	0.00878252
Day0	Fibroblast_transitional	Macrophage_infiltrating	Dcn	Egfr	1.98606	0	1.51016	0.446017	0.503667	0.0156836	0.930526	0.0333317	0.00887396
Day0	Neuronal_glial	Smooth_muscle_cell	Lama2	Itga1	1.38305	0	1.88102	0.479003	0.56647	0.0171093	0.937297	0.0220454	0.00891986
Day0	Mesothelial	Cardiomyocyte_ventricular	Tfpi	Lrp1	0.182762	1	0.0333055	-0.241082	-1.18086	0.00176327	0.66545	1	0.00894076
Day0	Mesothelial	Smooth_muscle_cell	C3	Nrp1	1.61564	0	1.50448	1.2383	1.41682	0.0224682	0.930404	0.00923018	0.00898892
Day0	Smooth_muscle_cell	Fibroblast_transitional	Lpl	Lrp1	1.38155	0.813	1.88754	-0.000475769	-0.157395	0.010869	0.937399	1	0.00898892
Day0	Fibroblast_resting	Endothelial_capillary	Lamc1	Itga6_Itgb1	1.3813	0	1.81791	1.06169	1.88694	0.0572266	0.936287	0.00171241	0.009012
Day0	Fibroblast_resting	Endocardial	Nid1	Itgb1	1.38092	0	1.88006	0.593397	1.15066	0.0217547	0.937283	0.00923018	0.00903511
Day0	Endothelial_lymphatic	Endothelial_capillary	Gnai2	Cav1	1.38037	0	1.63952	0.882204	1.47994	0.0234771	0.933136	0.00923018	0.00905824
Day0	Fibroblast_transitional	Fibroblast_transitional	Lama2	Dag1	1.82808	0	1.5024	0.544049	0.734765	0.0157693	0.93036	0.0325524	0.00905824
Day0	Mesothelial	Endothelial_capillary	Sparc	Eng	1.3793	0	1.62499	0.522629	0.794482	0.0153555	0.932858	0.0366681	0.00908141
Day0	Neuronal_glial	Fibroblast_resting	Sparc	Fgfr1	1.5559	0	1.50127	0.909779	1.53939	0.0338415	0.930335	0.00923018	0.0091046
Day0	Fibroblast_resting	Endothelial_lymphatic	Vcan	Itgb1	1.37844	0	1.89915	0.588116	1.47513	0.0274694	0.937579	0.00923018	0.00912783
Day0	Fibroblast_transitional	Pericyte	Col1a2	Itga1_Itgb1	1.3771	0	1.88881	0.893865	1.2418	0.0316936	0.937419	0.00923018	0.00922101
Day0	Fibroblast_transitional	Mesothelial	Lpl	Lrp1	1.37672	0.851	1.58409	-0.0548012	-0.32878	0.00912168	0.932055	1	0.00924437
Day0	Fibroblast_resting	Endothelial_capillary	C3	Nrp1	1.38174	0	1.49821	0.616676	1.35898	0.0223746	0.930269	0.00923018	0.00924437
Day0	Mesothelial	Macrophage_infiltrating	Serping1	Lrp1	1.3764	0	1.74518	0.661541	0.890064	0.0248584	0.935058	0.00923018	0.00926777
Day0	Endocardial	Endothelial_lymphatic	Vwf	Itgb1	1.37624	0	1.89323	0.98932	1.6491	0.0508466	0.937487	0.00332004	0.0092912
Day0	Fibroblast_transitional	Endothelial_lymphatic	Col3a1	Itga1_Itgb1	1.50266	0	1.49596	0.579493	0.743751	0.0139094	0.93022	0.0555981	0.0092912
Day0	Cardiomyocyte_ventricular	Neuronal_glial	Il15ra	Axl	0.182825	0.484	0.0333492	0.00765825	-0.0521912	0.0107681	0.665596	1	0.00931291
Day0	Fibroblast_transitional	Endothelial_lymphatic	Lamc1	Itga9_Itgb1	1.37402	0	1.70235	0.912593	1.32385	0.0550884	0.9343	0.00320648	0.00936164
Day0	Fibroblast_transitional	Pericyte	Lpl	Lrp1	1.37377	0.95	1.57268	-0.0573406	-0.34624	0.00905598	0.931826	1	0.00940876
Day0	Macrophage_infiltrating	Macrophage_infiltrating	Mrc1	Ptprc	1.3736	0	1.71026	3.02822	2.81868	0.412702	0.934442	1.9987e-08	0.00943235
Day0	Mesothelial	Mesothelial	H2-K1	Aplp2	1.37352	0	1.88643	0.829691	1.10866	0.0264253	0.937382	0.00923018	0.00945598
Day0	Fibroblast_transitional	Endothelial_lymphatic	Lum	Itgb1	1.37284	0	1.88405	0.382932	0.594248	0.015861	0.937345	0.031523	0.00947964
Day0	Mesothelial	Mesothelial	Gpc3	Cd81	1.37277	0	1.8524	2.25785	1.67516	0.0792971	0.936845	0.000268579	0.00950332
Day0	Mesothelial	Endothelial_lymphatic	H2-K1	Aplp2	1.37243	0	1.8834	0.828721	1.1547	0.0263828	0.937335	0.00923018	0.00952704
Day0	Fibroblast_resting	Fibroblast_transitional	Col1a2	Cd36	1.37173	0	1.81211	0.22823	0.527297	0.0132196	0.936192	0.112285	0.00955078
Day0	Macrophage_infiltrating	Smooth_muscle_cell	Apoe	Lrp1	1.51396	0	1.48772	0.684581	1.04568	0.0154897	0.930041	0.0351219	0.00957455
Day0	Fibroblast_resting	Neuronal_glial	Lamc1	Dag1	1.37169	0	1.78561	0.691484	1.37556	0.0301547	0.93575	0.00923018	0.00957455
Day0	Fibroblast_transitional	Neuronal_glial	Col4a1	Itga1_Itgb1	1.37159	0	1.8092	0.601508	0.824012	0.0155126	0.936144	0.03497	0.00962218
Day0	Fibroblast_resting	Pericyte	Timp2	Itgb1	1.37084	0	1.86319	0.518078	0.992968	0.0140914	0.937017	0.0529109	0.00966993
Day0	Macrophage_infiltrating	Neuronal_glial	Mfge8	Itgb5	0.183257	0.725	0.0333644	-0.0383558	-0.0728945	0.00443854	0.665646	1	0.00968502
Day0	Fibroblast_resting	Cardiomyocyte_ventricular	Dcn	Tlr4	2.21908	0	1.46414	0.560185	1.37629	0.0186468	0.929519	0.0146368	0.00968502
Day0	Mesothelial	Smooth_muscle_cell	Tgm2	Itgb1	1.37078	0	1.81672	1.13124	1.54077	0.0407197	0.936268	0.00861425	0.00969384
Day0	Fibroblast_resting	Fibroblast_resting	Psap	Lrp1	1.37067	0	1.53589	0.548906	1.23797	0.0204145	0.93107	0.00923018	0.00971779
Day0	Fibroblast_transitional	Endothelial_capillary	Col4a1	Itga1_Itgb1	1.37042	0	1.80534	0.600184	0.967866	0.0154796	0.93608	0.0353316	0.00976576
Day0	Fibroblast_resting	Neuronal_glial	Col1a2	Itga1_Itgb1	1.36928	0	1.80409	0.851038	1.64233	0.0302721	0.936059	0.00923018	0.00981386
Day0	Cardiomyocyte_atrial	Cardiomyocyte_atrial	Lpl	Vldlr	1.47792	0.009	1.48024	0.112581	0.187402	0.0176751	0.929876	0.387407	0.00986206
Day0	Neuronal_glial	Fibroblast_resting	Apoe	Sdc2	1.36854	0	1.78582	0.737058	1.2408	0.0274423	0.935754	0.00923018	0.00988621
Day0	Macrophage_infiltrating	Fibroblast_transitional	F13a1	Itgb1	1.36819	0	1.75926	1.60066	1.71232	0.0469119	0.935302	0.00474713	0.00991039
Day0	Fibroblast_resting	Endothelial_capillary	Col1a2	Itga1_Itgb1	1.3681	0	1.80024	0.849714	1.78619	0.0302075	0.935995	0.00923018	0.00993459
Day0	Endothelial_capillary	Fibroblast_resting	Hspg2	Lrp1	1.36739	0	1.52304	0.660163	1.56274	0.0287321	0.9308	0.00923018	0.0100074
Day0	Macrophage_infiltrating	Mesothelial	Lpl	Lrp2	1.36642	0	1.66876	2.31677	0.934331	0.0785813	0.933685	0.00923018	0.0100317
Day0	Fibroblast_resting	Cardiomyocyte_atrial	Fbn1	Itgb1	1.36638	0	1.70017	0.4094	1.02149	0.0129356	0.934261	0.0770376	0.010056
Day0	Fibroblast_resting	Neuronal_glial	Farp2	Plxna4	0.183349	0.909	0.0334853	-0.0790454	-0.251285	0.00397399	0.666048	1	0.0100571
Day0	Fibroblast_resting	Mesothelial	Dcn	Erbb4	2.21173	0	1.40412	0.404983	0.928777	0.0125668	0.928136	0.0860816	0.0100571
Day0	Mesothelial	Cardiomyocyte_atrial	S100a1	Ryr2	1.53512	0.056	1.46893	0.0598931	-0.205935	0.0111072	0.929626	1	0.0100804
Day0	Endothelial_lymphatic	Fibroblast_resting	Psap	Lrp1	1.36631	0	1.5188	0.544805	1.25828	0.0201874	0.93071	0.00981051	0.0100804
Day0	Endothelial_lymphatic	Cardiomyocyte_ventricular	S100a1	Ryr2	1.80464	0	1.46838	0.191872	0.834727	0.0111031	0.929614	0.168372	0.0101048
Day0	Neuronal_glial	Pericyte	Col4a1	Itga1_Itgb1	1.36629	0	1.85714	0.656906	0.865076	0.0159237	0.936921	0.030983	0.0101048
Day0	Smooth_muscle_cell	Fibroblast_resting	Serping1	Lrp1	1.36615	0	1.51819	0.615322	1.31481	0.0216251	0.930697	0.00923018	0.0101537
Day0	Fibroblast_resting	Fibroblast_resting	Lama2	Dag1	1.5662	0	1.4679	0.386847	0.725301	0.0154071	0.929603	0.0360824	0.0101537
Day0	Mesothelial	Cardiomyocyte_atrial	App	Rpsa	1.36591	0	1.72617	0.521204	0.737469	0.0123247	0.934725	0.0937369	0.0102273
Day0	Macrophage_infiltrating	Macrophage_infiltrating	F13a1	Itgb1	1.36557	0	1.75033	1.59847	1.7794	0.0466737	0.935148	0.00486766	0.0102519
Day0	Fibroblast_resting	Smooth_muscle_cell	Col15a1	Itga1_Itgb1	1.36491	0	1.83732	0.90737	1.80218	0.041387	0.936603	0.00798727	0.0102765
Day0	Mesothelial	Macrophage_infiltrating	App	Lrp1	1.36473	0	1.72209	0.573458	0.772894	0.0162185	0.934653	0.0283535	0.0103011
Day0	Pericyte	Endocardial	Col4a1	Cd93	1.36443	0	1.76655	0.797302	1.22875	0.0336074	0.935427	0.00923018	0.0103505
Day0	Endothelial_capillary	Fibroblast_resting	Cxcl12	Itgb1	1.36371	0	1.85276	0.799295	1.44067	0.0266981	0.936851	0.00923018	0.0103752
Day0	Fibroblast_resting	Endocardial	Col4a1	Cd93	1.36337	0	1.76431	0.796459	1.32991	0.0335648	0.935389	0.00923018	0.0104
Day0	Macrophage_infiltrating	Neuronal_glial	Mmp2	Pecam1	0.184017	0.998	0.0334885	-0.22536	-0.818125	0.00171058	0.666059	1	0.0104292
Day0	Fibroblast_resting	Endocardial	Dcn	Tlr4	2.19581	0	1.2743	0.528226	1.21362	0.016229	0.924832	0.0281919	0.0104292
Day0	Pericyte	Neuronal_glial	Lama2	Itga1	1.36269	0	1.78955	0.442377	0.593816	0.0162773	0.935816	0.0277113	0.0104495
Day0	Pericyte	Endocardial	Lama2	Rpsa	1.36225	0	1.78813	0.183066	0.155446	0.0116914	0.935793	0.30697	0.0104744
Day0	Pericyte	Fibroblast_resting	Serping1	Lrp1	1.36195	0	1.50175	0.611385	1.31055	0.021391	0.930345	0.00923018	0.0104992
Day0	Pericyte	Endothelial_capillary	Lama2	Itga1	1.36151	0	1.78573	0.441053	0.73767	0.0162425	0.935752	0.0280632	0.0105241
Day0	Mesothelial	Macrophage_infiltrating	Hsp90b1	Lrp1	1.35993	0	1.71258	0.346527	0.558223	0.0136853	0.934484	0.0601601	0.010574
Day0	Mesothelial	Macrophage_infiltrating	App	Rpsa	1.35958	0	1.70417	0.515437	0.74527	0.0121676	0.934333	0.098841	0.010599
Day0	Endothelial_capillary	Smooth_muscle_cell	Col4a2	Itga1_Itgb1	1.35942	0	1.8241	0.788891	1.42487	0.0226017	0.936388	0.00923018	0.010624
Day0	Cardiomyocyte_ventricular	Fibroblast_resting	Psap	Lrp1	1.35827	0	1.48738	0.537263	1.2527	0.0197697	0.930033	0.0109612	0.0106741
Day0	Fibroblast_resting	Fibroblast_resting	Col1a1	Cd36	1.35818	0	1.8021	0.263722	0.560203	0.0164152	0.936026	0.0743989	0.0106992
Day0	Neuronal_glial	Mesothelial	Nppa	Npr3	1.35739	0	1.83572	0.585513	-0.085124	0.0204456	0.936577	0.140764	0.0107243
Day0	Fibroblast_resting	Pericyte	Nid1	Itgb1	1.3572	0	1.82235	0.573543	1.09889	0.0210869	0.93636	0.00923018	0.0107495
Day0	Endothelial_capillary	Mesothelial	Pam	Dpp4	1.35705	0	1.7433	1.80935	1.09045	0.0422621	0.935026	0.00728865	0.0107747
Day0	Pericyte	Mesothelial	Pam	Dpp4	1.35675	0	1.7423	1.80913	1.05608	0.0422379	0.935008	0.00923018	0.0107999
Day0	Cardiomyocyte_ventricular	Endothelial_lymphatic	Serping1	Lrp1	0.185305	1	0.0335122	-0.422901	-1.7447	0.000477349	0.666138	1	0.0108012
Day0	Neuronal_glial	Cardiomyocyte_ventricular	Col1a1	Cd36	1.46363	0.001	1.43902	0.200211	0.398825	0.0131079	0.92895	0.163388	0.0108251
Day0	Endothelial_lymphatic	Mesothelial	App	Aplp2	1.35633	0	1.83959	0.509975	0.776308	0.0127613	0.93664	0.0808419	0.0108251
Day0	Fibroblast_transitional	Smooth_muscle_cell	Col15a1	Itga1_Itgb1	1.35582	0	1.81543	0.898562	1.34744	0.0408938	0.936246	0.00837707	0.0108504
Day0	Endothelial_capillary	Macrophage_infiltrating	Col4a1	Cd47	1.35558	0	1.53091	0.441292	0.855094	0.0124844	0.930966	0.0883004	0.0108757
Day0	Endothelial_lymphatic	Endothelial_lymphatic	App	Aplp2	1.35523	0	1.83664	0.509006	0.822346	0.0127408	0.936592	0.0814834	0.010901
Day0	Fibroblast_resting	Fibroblast_resting	Serpine2	Lrp1	1.35469	0	1.47335	0.816073	1.90065	0.0433545	0.929724	0.00663113	0.0109264
Day0	Fibroblast_resting	Endothelial_lymphatic	Col1a2	Cd36	1.35447	0.049	1.75566	0.21645	0.670121	0.0128078	0.93524	0.431741	0.0109518
Day0	Endothelial_capillary	Cardiomyocyte_atrial	S100a1	Ryr2	1.52842	0.022	1.43573	0.0533852	-0.109445	0.0108561	0.928874	1	0.0109518
Day0	Cardiomyocyte_ventricular	Fibroblast_transitional	Fgf13	Egfr	1.35283	0	1.72768	0.698915	1.8951	0.0701707	0.934752	0.00923018	0.0109772
Day0	Macrophage_infiltrating	Endothelial_capillary	Col1a2	Cd36	1.76681	0	1.4356	0.353934	0.438343	0.0104728	0.928871	0.180905	0.0110026
Day0	Neuronal_glial	Fibroblast_resting	Hspg2	Lrp1	1.35249	0	1.46475	0.644186	1.32042	0.0276325	0.929533	0.00923018	0.0110536
Day0	Pericyte	Fibroblast_resting	Dcn	Egfr	1.3523	0.277	1.55339	0.211332	0.315138	0.0161325	0.931433	0.790789	0.0110791
Day0	Pericyte	Endothelial_capillary	Lama2	Itga6_Itgb1	1.3517	0	1.75391	0.700495	0.978154	0.0343153	0.93521	0.00923018	0.0111303
Day0	Fibroblast_resting	Smooth_muscle_cell	Col1a1	Cd36	1.35108	0.019	1.77989	0.258877	0.744811	0.0162129	0.935654	0.332421	0.0111559
Day0	Fibroblast_resting	Pericyte	Dcn	Egfr	2.19089	0	1.23416	0.524216	1.24905	0.0128172	0.923712	0.0796053	0.0111732
Day0	Cardiomyocyte_ventricular	Pericyte	Farp2	Plxna4	0.185392	0.998	0.0337058	-0.0811377	-0.17534	0.00400016	0.666778	1	0.0111732
Day0	Cardiomyocyte_atrial	Smooth_muscle_cell	Lpl	Lrp1	1.46704	0.475	1.4298	-0.00448279	-0.207341	0.00823325	0.928738	1	0.0111815
Day0	Pericyte	Fibroblast_resting	Lama2	Rpsa	1.35107	0	1.75187	0.172876	0.22905	0.0114543	0.935174	0.208564	0.0111815
Day0	Pericyte	Cardiomyocyte_atrial	S100a1	Ryr2	1.52693	0.025	1.42832	0.0519338	-0.124907	0.0108001	0.928703	1	0.0112586
Day0	Fibroblast_transitional	Fibroblast_transitional	Hsp90b1	Lrp1	1.34965	0	1.79011	0.354236	0.311541	0.0143049	0.935826	0.119262	0.0112586
Day0	Cardiomyocyte_atrial	Fibroblast_transitional	Pam	Fap	1.79461	0	1.42776	1.02409	1.7154	0.0610147	0.92869	0.00156792	0.0113102
Day0	Endothelial_capillary	Fibroblast_transitional	Col4a1	Cd47	1.34944	0	1.50744	0.43497	0.77344	0.012293	0.930468	0.095014	0.0113102
Day0	Endocardial	Fibroblast_transitional	Fn1	Sdc2	1.34941	0	1.81903	1.11031	1.85172	0.0662719	0.936305	0.000952899	0.011336
Day0	Endocardial	Endothelial_lymphatic	Fn1	Flt4	1.34887	0	1.81754	2.73627	2.58418	0.227597	0.936281	2.21656e-07	0.0113877
Day0	Endothelial_capillary	Mesothelial	Nppa	Npr3	1.34879	0	1.81094	0.579877	0.118837	0.0201696	0.936172	0.147749	0.0114136
Day0	Endocardial	Macrophage_infiltrating	Apoe	Lrp1	1.34857	0	1.69009	0.5399	0.867882	0.0175968	0.934078	0.0191313	0.0114395
Day0	Fibroblast_resting	Fibroblast_resting	C3	Lrp1	1.34843	0	1.44888	0.811079	1.95781	0.0326319	0.929175	0.00923018	0.0115435
Day0	Mesothelial	Endocardial	Angpt1	Itga5	0.184095	0.905	0.0338102	-0.0339472	-0.345558	0.00792092	0.667121	1	0.0115451
Day0	Fibroblast_resting	Mesothelial	Dcn	Egfr	2.18873	0	1.21649	0.521367	1.14617	0.0126337	0.923203	0.0842709	0.0115451
Day0	Macrophage_infiltrating	Fibroblast_transitional	App	Lrp1	1.34823	0	1.78579	0.544848	0.559185	0.0168185	0.935753	0.0238837	0.0115696
Day0	Fibroblast_resting	Neuronal_glial	Lpl	Lrp1	1.38318	0.852	1.41826	-0.0601573	-0.440378	0.00816679	0.928469	1	0.0115957
Day0	Fibroblast_transitional	Endocardial	Col4a1	Cd93	1.34802	0	1.73188	0.78424	1.13839	0.0329479	0.934826	0.00923018	0.0115957
Day0	Neuronal_glial	Pericyte	Col1a2	Cd36	1.34752	0.074	1.74652	0.143742	0.192815	0.0127411	0.935082	0.487333	0.011648
Day0	Fibroblast_transitional	Smooth_muscle_cell	Vcan	Itgb1	1.34686	0	1.73918	0.533435	0.911182	0.0251555	0.934954	0.00923018	0.0116742
Day0	Fibroblast_resting	Neuronal_glial	Timp2	Itgb1	1.34627	0	1.80205	0.497506	0.904405	0.013629	0.936025	0.0614516	0.0117004
Day0	Fibroblast_resting	Endocardial	Col1a2	Cd93	1.3457	0	1.72699	1.03377	1.95671	0.0642961	0.93474	0.00147885	0.0117266
Day0	Macrophage_infiltrating	Mesothelial	Apoe	Sdc2	1.49874	0	1.41432	0.79413	1.24562	0.0217335	0.928377	0.00923018	0.0117792
Day0	Endocardial	Mesothelial	App	Rpsa	1.3448	0	1.80285	0.501971	0.691923	0.0128722	0.936039	0.0784524	0.0118055
Day0	Fibroblast_resting	Fibroblast_resting	Vcan	Itgb1	1.34478	0	1.80427	0.559927	1.31568	0.026097	0.936062	0.00923018	0.0118319
Day0	Endothelial_capillary	Neuronal_glial	Cxcl12	Itgav	1.34471	0	1.79778	1.55306	2.4474	0.0909331	0.935954	0.000127882	0.0118583
Day0	Fibroblast_resting	Neuronal_glial	Col8a1	Itga1_Itgb1	1.34436	0	1.74912	0.815462	1.67103	0.0363612	0.935127	0.00923018	0.0118847
Day0	Endothelial_capillary	Endocardial	Col4a1	Cd47	1.34397	0	1.48654	0.429339	0.793361	0.0121225	0.930015	0.100504	0.0119111
Day0	Fibroblast_resting	Endothelial_lymphatic	Tfpi	Lrp1	0.186676	1	0.0339415	-0.218872	-0.847833	0.00179694	0.667552	1	0.0119171
Day0	Fibroblast_resting	Endothelial_capillary	Col8a1	Itga1_Itgb1	1.34319	0	1.74539	0.814137	1.81489	0.0362837	0.935062	0.00923018	0.0119376
Day0	Endocardial	Fibroblast_resting	Vwf	Itgb1	1.34258	0	1.79865	0.96113	1.48966	0.0483063	0.935969	0.00418942	0.0119641
Day0	Mesothelial	Endothelial_capillary	Tgm2	Itgb1	1.34238	0	1.75304	1.10745	1.43046	0.0392923	0.935195	0.00923018	0.0120172
Day0	Fibroblast_resting	Mesothelial	Col1a2	Cd36	1.34217	0.094	1.71543	0.208055	0.363466	0.0125142	0.934534	0.524633	0.0120438
Day0	Pericyte	Neuronal_glial	Lama2	Dag1	1.34209	0	1.72274	0.330293	0.466777	0.0180819	0.934664	0.0387947	0.0120704
Day0	Mesothelial	Mesothelial	Nppa	Npr3	1.34174	0	1.79065	0.575263	0.265969	0.0199436	0.935835	0.153424	0.0120971
Day0	Cardiomyocyte_ventricular	Neuronal_glial	Sorbs1	Itga1	1.34171	0	1.74327	0.561485	1.2464	0.0213668	0.935025	0.00923018	0.0121237
Day0	Pericyte	Endocardial	App	Aplp2	1.34062	0	1.40557	0.488101	0.777591	0.00975045	0.92817	0.140764	0.0121504
Day0	Mesothelial	Macrophage_infiltrating	Dcn	Egfr	1.86172	0	1.40427	0.371689	0.335479	0.0145838	0.928139	0.1024	0.0121504
Day0	Cardiomyocyte_ventricular	Endothelial_capillary	Sorbs1	Itga1	1.34053	0	1.73955	0.560161	1.39026	0.0213212	0.93496	0.00923018	0.0121772
Day0	Neuronal_glial	Endothelial_lymphatic	Sparc	Eng	1.53644	0	1.40343	0.625207	0.808478	0.0132619	0.928119	0.069929	0.0122307
Day0	Fibroblast_transitional	Smooth_muscle_cell	Lamc1	Dag1	1.34013	0	1.58001	0.647139	1.05591	0.0266827	0.931974	0.00923018	0.0122307
Day0	Neuronal_glial	Fibroblast_transitional	Hsp90b1	Lrp1	1.33997	0	1.76055	0.346474	0.30217	0.0140686	0.935324	0.127057	0.0122575
Day0	Fibroblast_transitional	Cardiomyocyte_ventricular	Lpl	Vldlr	1.33975	0.686	1.44105	0.0338324	0.187007	0.0172071	0.928997	1	0.0122844
Day0	Fibroblast_transitional	Fibroblast_resting	Rarres2	Cmklr1	0.184364	0	0.0339657	0.179706	0.231035	0.00945705	0.667631	0.259795	0.012289
Day0	Fibroblast_resting	Pericyte	Dcn	Erbb4	2.18407	0	1.17848	0.38102	0.821761	0.0105473	0.92207	0.176078	0.012289
Day0	Mesothelial	Endothelial_lymphatic	App	Rpsa	1.33969	0	1.63499	0.497304	0.639204	0.0116736	0.93305	0.116527	0.0123113
Day0	Fibroblast_transitional	Mesothelial	Slit2	App	1.3395	0	1.63432	0.938131	1.37446	0.0497114	0.933037	0.00363328	0.0123382
Day0	Fibroblast_transitional	Fibroblast_resting	Lum	Itgb1	1.33917	0	1.78992	0.354743	0.4348	0.0150686	0.935823	0.049481	0.0123651
Day0	Endothelial_capillary	Fibroblast_transitional	Dcn	Egfr	1.33697	0.364	1.69492	0.275786	-0.0343591	0.0176023	0.934165	0.899558	0.0123921
Day0	Fibroblast_resting	Fibroblast_transitional	Col1a1	Cd36	1.33625	0	1.73348	0.248754	0.593815	0.0157901	0.934854	0.0888713	0.012419
Day0	Fibroblast_transitional	Endocardial	Col1a2	Cd36	1.3361	0.001	1.78303	0.161304	-0.0197677	0.0130074	0.935707	0.719182	0.0124461
Day0	Smooth_muscle_cell	Endothelial_capillary	Col1a2	Cd36	1.76065	0	1.39788	0.348218	0.476124	0.0101977	0.927987	0.199808	0.0124731
Day0	Endothelial_lymphatic	Endothelial_lymphatic	Lama4	Itga9_Itgb1	1.3358	0	1.63025	0.836847	1.39464	0.0428891	0.932959	0.0067594	0.0125002
Day0	Cardiomyocyte_atrial	Fibroblast_resting	Dcn	Egfr	1.33564	0.333	1.52582	0.201376	0.208603	0.0158463	0.930859	0.86734	0.0125273
Day0	Pericyte	Fibroblast_resting	App	Lrp1	1.33549	0	1.39823	0.522379	1.18446	0.0131685	0.927995	0.0718285	0.0125544
Day0	Neuronal_glial	Pericyte	Pdgfa	Pdgfrb	1.33523	0	1.49947	2.15243	2.45283	0.20157	0.930296	7.28114e-06	0.0125816
Day0	Fibroblast_resting	Cardiomyocyte_atrial	S100a1	Ryr2	1.52024	0.015	1.39517	0.045436	-0.194588	0.0105495	0.927922	1	0.0126088
Day0	Endothelial_capillary	Fibroblast_transitional	Hsp90b1	Lrp1	1.33449	0	1.74382	0.342083	0.363231	0.013935	0.935035	0.0847485	0.0126088
Day0	Fibroblast_resting	Neuronal_glial	Col1a1	Itga1_Itgb1	1.33379	0	1.72581	0.871563	1.70885	0.0361584	0.934719	0.00923018	0.012636
Day0	Endothelial_lymphatic	Neuronal_glial	Plau	Itgb5	0.185196	0.251	0.0340177	0.288436	0.13797	0.0185088	0.667801	0.755742	0.0126608
Day0	Mesothelial	Endocardial	Tgm2	Itgb1	1.33297	0	1.73193	1.09957	1.31276	0.0388193	0.934827	0.00923018	0.0126905
Day0	Fibroblast_resting	Neuronal_glial	Lama2	Itgav_Itgb8	1.5515	0	1.39266	0.89857	1.32275	0.054622	0.927862	0.003555	0.0126905
Day0	Fibroblast_resting	Neuronal_glial	Nid1	Itgb1	1.33264	0	1.76255	0.552972	1.01033	0.0203949	0.935358	0.00928091	0.0127178
Day0	Fibroblast_resting	Endothelial_capillary	Col1a1	Itga1_Itgb1	1.33262	0	1.72213	0.870238	1.8527	0.0360813	0.934653	0.00923018	0.0127451
Day0	Neuronal_glial	Neuronal_glial	Lama2	Itga1	1.33225	0	1.7224	0.421804	0.396834	0.0156664	0.934658	0.0659072	0.0127999
Day0	Pericyte	Endothelial_capillary	Col4a1	Cd93	1.33219	0	1.65866	0.752276	1.17745	0.0315549	0.933497	0.00923018	0.0128273
Day0	Fibroblast_resting	Pericyte	Col5a2	Itga1_Itgb1	1.33203	0	1.75682	0.90571	1.56318	0.0321772	0.93526	0.00923018	0.0128547
Day0	Neuronal_glial	Endocardial	Lama2	Rpsa	1.33181	0.03	1.72103	0.162493	-0.0415362	0.0112526	0.934634	0.792877	0.0128822
Day0	Fibroblast_transitional	Endocardial	Lama2	Itga1	1.81007	0	1.38773	0.594595	0.813092	0.0126224	0.927743	0.0845646	0.012896
Day0	Mesothelial	Pericyte	Col1a2	Cd36	1.33167	0.079	1.69546	0.129016	0.17944	0.0123686	0.934175	0.497207	0.0129097
Day0	Endocardial	Macrophage_infiltrating	Cfh	Itgam	1.80409	0	1.38728	1.66015	1.81151	0.140124	0.927732	8.38118e-05	0.0129373
Day0	Fibroblast_resting	Endothelial_capillary	Col4a1	Cd93	1.33113	0	1.65656	0.751432	1.27861	0.0315149	0.933458	0.00923018	0.0129373
Day0	Neuronal_glial	Endothelial_capillary	Lama2	Itga1	1.33107	0	1.71872	0.420479	0.540688	0.015633	0.934593	0.0337542	0.0129648
Day0	Pericyte	Macrophage_infiltrating	Lpl	Lrp1	1.33093	0.976	1.65516	-0.0753603	-0.156923	0.00953092	0.933432	1	0.0129924
Day0	Macrophage_infiltrating	Cardiomyocyte_atrial	F13a1	Itgb1	1.33091	0	1.63223	1.56945	1.8128	0.0435244	0.932997	0.00636902	0.01302
Day0	Endocardial	Mesothelial	Adam9	Itgb5	0.184706	0.664	0.0340224	-0.0151704	-0.146679	0.00772205	0.667816	1	0.0130327
Day0	Endothelial_lymphatic	Mesothelial	Pam	Dpp4	1.32975	0	1.65208	1.78901	1.0944	0.0400506	0.933374	0.00923018	0.013103
Day0	Pericyte	Fibroblast_resting	Col4a1	Cd47	1.32856	0	1.64651	0.44103	0.811703	0.0134271	0.933269	0.0655117	0.0132141
Day0	Fibroblast_resting	Fibroblast_resting	Col4a1	Cd47	1.3275	0	1.64443	0.440187	0.912861	0.0134101	0.933229	0.0658767	0.0132698
Day0	Endothelial_capillary	Cardiomyocyte_ventricular	Dcn	Erbb4	1.32702	0.997	1.66228	-0.0340737	-0.0758889	0.0148773	0.933565	1	0.0132977
Day0	Fibroblast_resting	Neuronal_glial	Lama2	Itga6_Itgb1	1.54841	0	1.37684	0.611173	1.06689	0.0269379	0.927478	0.00923018	0.0132977
Day0	Fibroblast_resting	Endocardial	C3	Nrp1	1.32687	0	1.41694	0.573869	1.26889	0.0211608	0.928438	0.00923018	0.0133257
Day0	Neuronal_glial	Macrophage_infiltrating	Apoe	Lrp1	1.32682	0	1.64702	0.52103	0.694785	0.0171484	0.933279	0.0217917	0.0133536
Day0	Fibroblast_resting	Fibroblast_resting	Dcn	Tlr4	2.17047	0	1.06753	0.493417	1.12805	0.0135956	0.918442	0.0621488	0.0134045
Day0	Cardiomyocyte_ventricular	Pericyte	Il15ra	Axl	0.184903	0.5	0.0340731	0.0107842	-0.0493823	0.0110019	0.667981	1	0.0134045
Day0	Endothelial_capillary	Mesothelial	Cxcl12	Itgb1	1.32564	0	1.74257	0.767413	1.3366	0.0251102	0.935013	0.00923018	0.0134096
Day0	Neuronal_glial	Mesothelial	App	Aplp2	1.32558	0	1.75585	0.481942	0.63626	0.0121803	0.935243	0.0984696	0.0134377
Day0	Fibroblast_transitional	Endocardial	Lama2	Dag1	1.80779	0	1.37319	0.522446	0.685256	0.014413	0.927389	0.0479499	0.0134658
Day0	Cardiomyocyte_atrial	Fibroblast_resting	Apoe	Lrp1	1.329	0	1.37287	0.519831	1.12397	0.0142939	0.927381	0.0498014	0.0134939
Day0	Fibroblast_transitional	Mesothelial	Dcn	Tlr4	1.96659	0	1.37204	0.420093	0.359106	0.0174739	0.927361	0.0872798	0.013522
Day0	Neuronal_glial	Endothelial_lymphatic	App	Aplp2	1.32449	0	1.75303	0.480972	0.682299	0.0121608	0.935195	0.0992548	0.013522
Day0	Fibroblast_resting	Endothelial_capillary	Sparc	Eng	1.32398	0	1.53066	0.478109	0.996822	0.0144642	0.930961	0.0474237	0.0135783
Day0	Macrophage_infiltrating	Endothelial_lymphatic	Apoe	Abca1	1.4894	0	1.36929	1.0326	1.81661	0.0367544	0.927293	0.00923018	0.0136348
Day0	Fibroblast_transitional	Pericyte	Col1a1	Itga1_Itgb1	1.32384	0	1.73283	0.889909	1.25448	0.0363055	0.934842	0.00923018	0.0136631
Day0	Macrophage_infiltrating	Endothelial_lymphatic	F13a1	Itga9	1.32355	0	1.60713	2.04804	2.52548	0.181729	0.932511	1.42919e-05	0.0136914
Day0	Fibroblast_resting	Fibroblast_transitional	Dcn	Tlr4	2.16572	0	1.0288	0.486897	1.12825	0.0131024	0.917047	0.0734023	0.0137762
Day0	Endothelial_capillary	Neuronal_glial	Fndc5	Itgb5	0.18589	1	0.0342518	-0.21673	-0.599891	0.00253711	0.668561	1	0.0137762
Day0	Smooth_muscle_cell	Smooth_muscle_cell	Col4a1	Itga1_Itgb1	1.32168	0	1.73316	0.578555	0.985154	0.0148607	0.934848	0.0415922	0.0137764
Day0	Neuronal_glial	Endothelial_capillary	Lama2	Itga6_Itgb1	1.32126	0	1.68809	0.679922	0.781172	0.0330276	0.934041	0.00923018	0.0138049
Day0	Endocardial	Pericyte	Col5a2	Itga1_Itgb1	1.32122	0	1.72515	0.894913	1.39188	0.0315973	0.934707	0.00923018	0.0138333
Day0	Neuronal_glial	Fibroblast_transitional	Sparc	Fgfr1	1.52891	0	1.36556	0.867611	1.29666	0.0307824	0.927202	0.00923018	0.0138618
Day0	Neuronal_glial	Fibroblast_resting	Lama2	Rpsa	1.32063	0.04	1.68613	0.152302	0.0320676	0.0110244	0.934005	0.571596	0.0139473
Day0	Fibroblast_resting	Endothelial_lymphatic	Col1a1	Cd36	1.31899	0.056	1.67948	0.236974	0.73664	0.0152982	0.933883	0.447719	0.0140332
Day0	Fibroblast_transitional	Macrophage_infiltrating	Lama2	Itga1	1.80614	0	1.36269	0.590168	0.977741	0.0123947	0.92713	0.0911825	0.0140619
Day0	Smooth_muscle_cell	Fibroblast_transitional	Dcn	Egfr	1.31893	0.532	1.65766	0.265002	0.0656245	0.0172154	0.933479	1	0.0140619
Day0	Fibroblast_transitional	Endothelial_capillary	Vcan	Itgb1	1.31846	0	1.67821	0.509652	0.800871	0.0242737	0.93386	0.00923018	0.0141193
Day0	Macrophage_infiltrating	Endocardial	Nampt	Itga5_Itgb1	0.185988	0.527	0.0344733	0.0290011	-0.0769765	0.0107207	0.669274	1	0.014148
Day0	Mesothelial	Endothelial_lymphatic	C3	Nrp1	1.58874	0	1.361	1.21732	1.30757	0.0203255	0.927088	0.00943606	0.014148
Day0	Endocardial	Neuronal_glial	Fn1	Itgav_Itgb1	1.31753	0	1.73024	1.48802	2.32641	0.0824483	0.934797	0.000204875	0.0141768
Day0	Smooth_muscle_cell	Endothelial_lymphatic	Col4a1	Cd47	1.31592	0	1.7166	0.455311	0.752072	0.0139987	0.934555	0.0542157	0.0143791
Day0	Fibroblast_transitional	Endothelial_capillary	Col4a1	Cd93	1.31577	0	1.62611	0.739213	1.08708	0.0309357	0.932879	0.00923018	0.0144081
Day0	Macrophage_infiltrating	Mesothelial	Lpl	Lrp1	1.31528	0.955	1.48348	-0.098886	-0.347425	0.00854231	0.929948	1	0.0144662
Day0	Mesothelial	Mesothelial	Trf	Lrp2	1.31514	0	1.57431	4.17501	2.89053	0.50251	0.931859	4.65931e-09	0.0144953
Day0	Macrophage_infiltrating	Mesothelial	Nampt	Insr	0.186136	1	0.0345315	-0.244211	-0.689241	0.00283832	0.669461	1	0.0145197
Day0	Fibroblast_resting	Endocardial	Dcn	Erbb4	2.1624	0	1.00173	0.362248	0.582068	0.00896542	0.916027	0.26904	0.0145197
Day0	Mesothelial	Fibroblast_resting	Gpc3	Cd81	1.31465	0	1.67201	2.20507	1.69786	0.0715752	0.933746	0.000470806	0.0145244
Day0	Fibroblast_resting	Neuronal_glial	Col15a1	Itga1_Itgb1	1.31411	0	1.68238	0.850171	1.63255	0.0378968	0.933937	0.00923018	0.0145828
Day0	Endocardial	Mesothelial	Apoe	Lrp2	1.3141	0	1.57238	2.88183	1.92466	0.133879	0.93182	9.18428e-06	0.014612
Day0	Neuronal_glial	Fibroblast_transitional	Dcn	Egfr	1.31389	0.494	1.64725	0.26199	-0.00651683	0.0171073	0.933283	1	0.0146998
Day0	Endocardial	Endothelial_capillary	App	Aplp2	1.31389	0	1.71507	0.473205	0.76516	0.0118974	0.934528	0.107191	0.0147291
Day0	Mesothelial	Fibroblast_resting	Efemp1	Egfr	1.31368	0	1.48948	2.19536	2.44286	0.159588	0.930079	6.0663e-06	0.0147585
Day0	Fibroblast_resting	Endothelial_capillary	Col1a2	Cd93	1.31346	0	1.62152	0.988743	1.9054	0.0603693	0.932791	0.00197382	0.0147878
Day0	Fibroblast_transitional	Mesothelial	Nppa	Npr3	1.31322	0	1.70851	0.556587	-0.0829527	0.0190288	0.934411	0.181946	0.0148173
Day0	Fibroblast_transitional	Pericyte	Col4a2	Itga1_Itgb1	1.31294	0	1.70091	0.771337	1.09293	0.0210754	0.934274	0.00923018	0.0148467
Day0	Fibroblast_resting	Endothelial_capillary	Col15a1	Itga1_Itgb1	1.31294	0	1.67879	0.848846	1.7764	0.037816	0.933871	0.00923018	0.0148762
Day0	Neuronal_glial	Endocardial	Nampt	Itga5_Itgb1	0.186625	0.482	0.0346964	0.0299169	0.00593117	0.0107901	0.669988	1	0.0148914
Day0	Fibroblast_resting	Fibroblast_resting	Dcn	Erbb4	2.15881	0	0.972384	0.359131	0.659705	0.00870275	0.914877	0.276038	0.0148914
Day0	Fibroblast_resting	Fibroblast_transitional	App	Lrp1	1.31245	0	1.67651	0.512223	0.654939	0.0157894	0.933829	0.0323553	0.0149056
Day0	Macrophage_infiltrating	Pericyte	Lpl	Lrp1	1.31233	0.978	1.47279	-0.101425	-0.364885	0.00848079	0.929712	1	0.0149352
Day0	Fibroblast_resting	Endothelial_lymphatic	Lamc1	Itga9_Itgb1	1.31232	0	1.58595	0.85764	1.62171	0.0513219	0.932092	0.00489375	0.0149647
Day0	Endothelial_capillary	Endocardial	H2-K1	Aplp2	1.32388	0	1.33973	0.677992	1.19934	0.0187671	0.926554	0.014198	0.0149943
Day0	Fibroblast_transitional	Fibroblast_resting	Col4a1	Cd47	1.31214	0	1.6142	0.427968	0.721334	0.0131636	0.932649	0.0719587	0.0149943
Day0	Fibroblast_resting	Macrophage_infiltrating	Hsp90b1	Lrp1	1.31208	0	1.61783	0.308163	0.559854	0.0129282	0.93272	0.0771748	0.0150239
Day0	Neuronal_glial	Neuronal_glial	Lama2	Dag1	1.31166	0.008	1.6581	0.30972	0.269795	0.0174034	0.933487	0.266136	0.0150535
Day0	Endothelial_lymphatic	Mesothelial	App	Rpsa	1.3103	0	1.71524	0.470516	0.718442	0.0122466	0.934531	0.0960612	0.0151129
Day0	Fibroblast_resting	Endocardial	Col1a1	Cd93	1.31022	0	1.65205	1.05429	2.02322	0.0767983	0.933373	0.00133297	0.0151426
Day0	Mesothelial	Pericyte	Tgm2	Itgb1	1.30926	0	1.67877	1.07972	1.261	0.0376277	0.93387	0.00923018	0.0152021
Day0	Fibroblast_transitional	Endocardial	Lama2	Itga9_Itgb1	1.80203	0	1.33654	0.666489	1.03774	0.0268814	0.926473	0.00923018	0.0152021
Day0	Pericyte	Fibroblast_transitional	Hsp90b1	Lrp1	1.30923	0	1.66669	0.321833	0.288589	0.0133186	0.933647	0.137913	0.0152319
Day0	Endocardial	Cardiomyocyte_ventricular	Adam9	Itgb5	0.186633	0.984	0.0346968	-0.012412	-0.168177	0.00787513	0.669989	1	0.015263
Day0	Fibroblast_transitional	Endocardial	Vcan	Itgb1	1.30904	0	1.65801	0.501771	0.68317	0.0239815	0.933485	0.00923018	0.0152916
Day0	Endothelial_capillary	Mesothelial	App	Aplp2	1.30903	0	1.71078	0.466856	0.796744	0.0118677	0.934451	0.108249	0.0153215
Day0	Mesothelial	Cardiomyocyte_ventricular	Col1a1	Cd36	1.44104	0	1.335	0.178276	0.488273	0.0121604	0.926434	0.197229	0.0153215
Day0	Smooth_muscle_cell	Cardiomyocyte_ventricular	Dcn	Erbb4	1.30899	0.964	1.62574	-0.0448578	0.0240947	0.0145502	0.932872	1	0.0153814
Day0	Fibroblast_transitional	Endothelial_lymphatic	Dcn	Erbb4	1.96131	0	1.33465	0.259606	-0.107996	0.011945	0.926425	0.731386	0.0154114
Day0	Endothelial_capillary	Neuronal_glial	Col4a2	Itga1_Itgb1	1.30862	0	1.67027	0.731692	1.25524	0.0206957	0.933714	0.00923018	0.0154414
Day0	Endocardial	Macrophage_infiltrating	App	Cd74	1.30853	0	1.69986	1.32402	1.97583	0.0582058	0.934255	0.00157205	0.0154714
Day0	Fibroblast_transitional	Macrophage_infiltrating	Dcn	Tlr4	1.96125	0	1.33418	0.412761	0.363708	0.0169916	0.926413	0.0841976	0.0154714
Day0	Macrophage_infiltrating	Mesothelial	Pam	Dpp4	1.30824	0	1.58024	1.773	0.960246	0.038309	0.931978	0.00923018	0.0155015
Day0	Pericyte	Endothelial_lymphatic	Col4a1	Itga9_Itgb1	1.30805	0	1.57789	0.668643	1.0335	0.0299161	0.931931	0.00923018	0.0155316
Day0	Fibroblast_resting	Cardiomyocyte_atrial	Lpl	Vldlr	1.36278	0.441	1.33312	0.029964	-0.00214105	0.0159184	0.926386	1	0.0155617
Day0	Endothelial_capillary	Endothelial_lymphatic	App	Aplp2	1.30794	0	1.70804	0.465886	0.842783	0.0118487	0.934402	0.109092	0.0155617
Day0	Mesothelial	Endothelial_capillary	Gnai2	Cav1	1.30792	0	1.36479	0.803198	1.29287	0.0195432	0.927182	0.0117519	0.0155918
Day0	Endothelial_capillary	Endothelial_capillary	Col4a2	Itga1_Itgb1	1.30745	0	1.66671	0.730367	1.39909	0.0206516	0.933647	0.00923018	0.015622
Day0	Neuronal_glial	Mesothelial	Nampt	Insr	0.186773	0.999	0.0347551	-0.243295	-0.606333	0.00285669	0.670175	1	0.0156347
Day0	Fibroblast_resting	Endothelial_lymphatic	Dcn	Met	2.14909	0	0.893151	0.836816	1.58316	0.0486983	0.911508	0.00569053	0.0156347
Day0	Pericyte	Cardiomyocyte_atrial	Lama2	Rpsa	1.3073	0	1.60986	0.132967	0.195701	0.0105258	0.932564	0.31685	0.0156522
Day0	Fibroblast_resting	Endothelial_lymphatic	Col4a1	Itga9_Itgb1	1.30699	0	1.57589	0.667799	1.13465	0.0298782	0.931891	0.00923018	0.0157127
Day0	Fibroblast_transitional	Fibroblast_transitional	Fbn1	Itgb1	1.30682	0	1.63254	0.357145	0.366781	0.0124211	0.933003	0.0903299	0.0157733
Day0	Fibroblast_resting	Mesothelial	Vcan	Itgb1	1.3067	0	1.69696	0.528045	1.21161	0.0245449	0.934202	0.00923018	0.0158036
Day0	Fibroblast_resting	Mesothelial	Col1a1	Cd36	1.30669	0.092	1.64099	0.228579	0.429984	0.0149476	0.933164	0.521163	0.015834
Day0	Neuronal_glial	Fibroblast_resting	Psap	Lrp1	1.31702	0	1.32597	0.498522	1.05781	0.0176243	0.926202	0.019023	0.0158644
Day0	Mesothelial	Endothelial_capillary	Gpc3	Cd81	1.30615	0	1.64564	2.19736	1.7856	0.0704462	0.933252	0.000520986	0.0158644
Day0	Fibroblast_transitional	Pericyte	Col5a2	Itga1_Itgb1	1.30551	0	1.67915	0.879225	1.29645	0.0307547	0.933877	0.00923018	0.0158948
Day0	Fibroblast_transitional	Neuronal_glial	Col15a1	Itga1_Itgb1	1.30503	0	1.66233	0.841363	1.17781	0.0374452	0.933566	0.00923018	0.0159558
Day0	Cardiomyocyte_atrial	Fibroblast_transitional	Hsp90b1	Lrp1	1.30485	0	1.65329	0.318316	0.3397	0.0132115	0.933397	0.0992962	0.0159863
Day0	Fibroblast_resting	Neuronal_glial	Dcn	Erbb4	2.14893	0	0.89177	0.35057	0.377894	0.00798126	0.911446	0.456904	0.0160063
Day0	Neuronal_glial	Smooth_muscle_cell	St6gal1	Egfr	0.187036	0.65	0.0347565	-0.0107296	-0.197276	0.00508995	0.670179	1	0.0160063
Day0	Endothelial_capillary	Pericyte	Col4a1	Cd47	1.30456	0	1.33604	0.388795	0.775111	0.0108952	0.92646	0.153951	0.0160474
Day0	Endocardial	Mesothelial	Vwf	Itgb1	1.3045	0	1.69167	0.929248	1.38559	0.0454332	0.934106	0.00544416	0.016078
Day0	Neuronal_glial	Fibroblast_resting	Sparc	Eng	1.52017	0	1.32157	0.609468	0.703552	0.0124883	0.926088	0.0882245	0.0161086
Day0	Fibroblast_transitional	Macrophage_infiltrating	Fbn1	Itgb1	1.3042	0	1.62425	0.35495	0.433859	0.012358	0.932844	0.0923549	0.0161086
Day0	Neuronal_glial	Cardiomyocyte_ventricular	Dcn	Erbb4	1.30395	0.949	1.61554	-0.0478692	-0.0480467	0.0144589	0.932675	1	0.0161699
Day0	Fibroblast_transitional	Endothelial_capillary	Col15a1	Itga1_Itgb1	1.30385	0	1.65879	0.840038	1.32166	0.0373654	0.9335	0.00923018	0.0162007
Day0	Endothelial_lymphatic	Smooth_muscle_cell	Lama4	Dag1	1.30191	0	1.51309	0.571392	1.1267	0.0207738	0.930589	0.00923018	0.0163546
Day0	Endocardial	Fibroblast_resting	Hspg2	Lrp1	1.31545	0	1.31982	0.604461	1.32431	0.0248984	0.926043	0.00923018	0.0163546
Day0	Fibroblast_resting	Endothelial_capillary	Dcn	Tlr4	2.14852	0	0.888442	0.463268	1.11947	0.0113149	0.911295	0.131759	0.0163778
Day0	Macrophage_infiltrating	Neuronal_glial	Penk	Ogfr	0.18648	0.008	0.0347621	0.251679	0.252279	0.0378598	0.670197	0.266136	0.0163778
Day0	Fibroblast_transitional	Mesothelial	Lum	Itgb1	1.3011	0	1.68346	0.322861	0.33073	0.0141723	0.933957	0.105967	0.0164474
Day0	Pericyte	Macrophage_infiltrating	Lama2	Rpsa	1.30098	0.008	1.58934	0.1272	0.203502	0.0103916	0.93216	0.334943	0.0164783
Day0	Fibroblast_transitional	Neuronal_glial	Lpl	Lrp1	1.30715	0.971	1.31492	-0.114711	-0.537247	0.00757168	0.925916	1	0.0165093
Day0	Cardiomyocyte_ventricular	Pericyte	Lama2	Itga1	1.29968	0	1.66205	0.481065	0.369736	0.0151176	0.933561	0.0806289	0.0165403
Day0	Smooth_muscle_cell	Fibroblast_resting	Psap	Lrp1	1.31409	0	1.3145	0.495769	1.22417	0.0174718	0.925905	0.0197784	0.0165403
Day0	Endothelial_lymphatic	Fibroblast_transitional	Hsp90b1	Lrp1	1.29834	0	1.63342	0.313098	0.362879	0.0130527	0.93302	0.0850065	0.0166025
Day0	Fibroblast_resting	Cardiomyocyte_ventricular	Lum	Itgb1	1.29831	0	1.41169	0.321294	0.650917	0.0118843	0.928315	0.107631	0.0166336
Day0	Fibroblast_transitional	Endothelial_lymphatic	Col1a2	Flt4	1.29747	0	1.68336	2.403	1.76394	0.135865	0.933955	1.82857e-05	0.016727
Day0	Cardiomyocyte_atrial	Endothelial_lymphatic	Hspg2	Lrp1	0.189547	1	0.0348403	-0.412895	-1.25414	0.000657263	0.670446	1	0.0167493
Day0	Macrophage_infiltrating	Neuronal_glial	F13a1	Itga4	1.29739	0	1.51799	3.43796	2.89742	0.450076	0.930693	1.0533e-08	0.0167895
Day0	Mesothelial	Endothelial_capillary	H2-K1	Aplp2	1.29658	0	1.67326	0.761466	1.12403	0.0234392	0.933769	0.00923018	0.0168521
Day0	Pericyte	Mesothelial	Lpl	Lrp2	1.29645	0	1.53988	2.26657	0.899852	0.0725124	0.931153	0.00923018	0.0168834
Day0	Fibroblast_resting	Endothelial_lymphatic	Timp2	Itgb1	1.29599	0	1.67691	0.4554	1.04344	0.0126825	0.933836	0.0826333	0.0169462
Day0	Endothelial_lymphatic	Pericyte	Col4a1	Itga1_Itgb1	1.29584	0	1.65082	0.600838	0.880075	0.0141546	0.93335	0.0519607	0.0169776
Day0	Mesothelial	Endocardial	Gpc3	Cd81	1.29545	0	1.61242	2.18764	1.62317	0.0690242	0.932614	0.000598307	0.017009
Day0	Endothelial_lymphatic	Fibroblast_transitional	Dcn	Egfr	1.29494	0.602	1.60812	0.250664	-0.13902	0.0167009	0.93253	1	0.017072
Day0	Fibroblast_transitional	Fibroblast_transitional	Serping1	Lrp1	1.29477	0	1.62251	0.564707	0.596549	0.023111	0.93281	0.0140253	0.0171035
Day0	Endothelial_capillary	Neuronal_glial	Mfge8	Itgb5	0.188184	0.71	0.0350245	-0.0289637	-0.0914466	0.00465939	0.671028	1	0.0171208
Day0	Pericyte	Smooth_muscle_cell	Fbn1	Itgb1	1.29238	0	1.56263	0.33744	0.636576	0.0118892	0.931622	0.107499	0.0171351
Day0	Fibroblast_resting	Fibroblast_transitional	Col3a1	Itga1_Itgb1	1.56417	0	1.30157	0.594531	1.35347	0.012102	0.925565	0.101175	0.0171351
Day0	Neuronal_glial	Mesothelial	Apoe	Lrp2	1.29234	0	1.53231	2.86296	1.75156	0.130467	0.930995	1.98415e-05	0.0171667
Day0	Fibroblast_transitional	Endothelial_lymphatic	Col4a1	Itga9_Itgb1	1.29163	0	1.54692	0.65558	0.943128	0.029329	0.9313	0.00923018	0.017325
Day0	Mesothelial	Mesothelial	Serping1	Lrp1	1.29079	0	1.44336	0.587815	0.665084	0.0205592	0.929049	0.00923018	0.0173885
Day0	Mesothelial	Endothelial_capillary	App	Rpsa	1.29032	0	1.46324	0.452289	0.653392	0.0104474	0.929499	0.140764	0.0174522
Day0	Cardiomyocyte_ventricular	Smooth_muscle_cell	Vegfa	Itgb1	1.2896	0	1.5536	0.406909	1.16431	0.0252654	0.931437	0.0140348	0.0174841
Day0	Fibroblast_resting	Pericyte	Dcn	Tlr4	2.14259	0	0.840064	0.455124	1.053	0.0106987	0.909006	0.140764	0.0174923
Day0	Neuronal_glial	Mesothelial	Mfge8	Itgb5	0.187379	0.688	0.0350616	-0.0366517	-0.153714	0.00466432	0.671145	1	0.0174923
Day0	Fibroblast_resting	Endothelial_lymphatic	Col1a2	Itga9_Itgb1	1.28932	0	1.54255	0.90511	1.76145	0.057234	0.931209	0.00342929	0.017516
Day0	Mesothelial	Smooth_muscle_cell	App	Aplp2	1.28923	0	1.45944	0.455335	0.660848	0.0101242	0.929414	0.140764	0.0175479
Day0	Fibroblast_resting	Mesothelial	Nppa	Npr3	1.28913	0	1.63915	0.540815	0.00816554	0.0182563	0.933129	0.208315	0.0175798
Day0	Fibroblast_resting	Neuronal_glial	Col1a2	Cd36	1.28864	0.232	1.54033	0.17152	0.725002	0.0112369	0.931163	0.733133	0.0176118
Day0	Mesothelial	Pericyte	Serping1	Lrp1	1.28784	0	1.43296	0.585275	0.647624	0.0204112	0.928811	0.00923018	0.0176758
Day0	Mesothelial	Pericyte	App	Rpsa	1.2864	0	1.4496	0.448714	0.585914	0.01035	0.929191	0.189237	0.01774
Day0	Fibroblast_transitional	Pericyte	Vcan	Itgb1	1.28533	0	1.60711	0.481918	0.631406	0.0232453	0.932511	0.0104006	0.0177721
Day0	Endothelial_capillary	Endocardial	Col4a2	Cd93	1.28505	0	1.59889	0.914424	1.56961	0.0439565	0.932349	0.00618455	0.0178043
Day0	Endothelial_lymphatic	Cardiomyocyte_ventricular	Dcn	Erbb4	1.285	0.979	1.57716	-0.0591955	-0.18055	0.0141154	0.931916	1	0.0178364
Day0	Neuronal_glial	Pericyte	Sparc	Eng	1.51347	0	1.28789	0.602992	0.78414	0.01217	0.9252	0.0987584	0.0178364
Day0	Neuronal_glial	Macrophage_infiltrating	Pdgfd	Pdgfra_Pdgfrb	0.187942	0.845	0.0353056	-0.0759489	-0.299148	0.00210815	0.67191	1	0.0178637
Day0	Endocardial	Pericyte	Col4a1	Itga1_Itgb1	1.28476	0	1.61836	0.592017	0.764294	0.0138763	0.93273	0.0560828	0.0178686
Day0	Fibroblast_resting	Smooth_muscle_cell	Lpl	Lrp1	1.3519	0.964	1.2877	-0.0870996	-0.396884	0.00741496	0.925195	1	0.0178686
Day0	Fibroblast_transitional	Fibroblast_resting	Apoe	Lrp1	1.30698	0	1.28671	0.500725	0.991269	0.0133969	0.925168	0.0662738	0.0179009
Day0	Mesothelial	Neuronal_glial	Tgm2	Itgb1	1.28469	0	1.62368	1.05915	1.17244	0.0363929	0.932833	0.00923018	0.0179009
Day0	Smooth_muscle_cell	Endothelial_capillary	Thbs1	Cd36	1.74249	0	1.28654	0.881364	1.32413	0.0730358	0.925164	0.00404166	0.0179331
Day0	Mesothelial	Fibroblast_transitional	App	Rpsa	1.28333	0	1.43889	0.445909	0.499041	0.0102735	0.928947	0.19351	0.0179654
Day0	Fibroblast_transitional	Endocardial	Col1a1	Cd36	1.28284	0.008	1.63579	0.157347	-0.00708921	0.0149002	0.933065	0.679399	0.0179977
Day0	Fibroblast_transitional	Cardiomyocyte_ventricular	S100a1	Ryr2	1.77528	0	1.28395	0.163368	0.71927	0.00970845	0.925094	0.237042	0.0180301
Day0	Pericyte	Endothelial_lymphatic	Lama2	Itga9_Itgb1	1.28272	0	1.53012	0.496449	0.712932	0.0307747	0.930949	0.00923018	0.0180301
Day0	Fibroblast_resting	Endothelial_lymphatic	Nid1	Itgb1	1.28235	0	1.64016	0.510865	1.14937	0.0189787	0.933148	0.013563	0.0180625
Day0	Endothelial_capillary	Neuronal_glial	Col4a1	Cd47	1.29052	0	1.28242	0.374351	0.644685	0.010458	0.925053	0.181817	0.0180949
Day0	Endocardial	Mesothelial	Spon1	App	1.28201	0	1.43432	0.83159	1.22066	0.0329681	0.928842	0.00923018	0.0181597
Day0	Neuronal_glial	Pericyte	Sorbs1	Itga1	1.28159	0	1.60907	0.579811	0.776526	0.019722	0.932549	0.0111128	0.0181922
Day0	Pericyte	Endothelial_lymphatic	Lama2	Rpsa	1.28109	0.037	1.52482	0.109068	0.0974355	0.00996975	0.930838	0.414686	0.0182247
Day0	Endothelial_lymphatic	Endocardial	Plau	Itga5	0.188515	0	0.0353581	0.456536	0.450374	0.051063	0.672073	0.0442212	0.0182351
Day0	Fibroblast_resting	Smooth_muscle_cell	Dcn	Egfr	2.14066	0	0.824301	0.458127	1.02199	0.00856068	0.908219	0.140764	0.0182351
Day0	Cardiomyocyte_ventricular	Endothelial_lymphatic	Vegfa	Nrp2	1.28086	0	1.53685	1.09636	2.08481	0.0719815	0.93109	0.00104485	0.0182573
Day0	Neuronal_glial	Mesothelial	App	Rpsa	1.27955	0	1.63716	0.442483	0.578395	0.0116891	0.933091	0.115874	0.0182898
Day0	Endothelial_lymphatic	Endothelial_capillary	App	Aplp2	1.27939	0	1.63172	0.44175	0.791679	0.0113193	0.932987	0.131503	0.0183551
Day0	Fibroblast_transitional	Fibroblast_resting	Serpine2	Lrp1	1.30465	0	1.27756	0.752168	1.52809	0.0375932	0.924921	0.00923018	0.0183877
Day0	Mesothelial	Mesothelial	Bsg	Slc16a1	1.27923	0	1.58946	0.793842	1.13602	0.0469732	0.932162	0.00778509	0.0183877
Day0	Mesothelial	Mesothelial	App	Lrp1	1.27912	0	1.42426	0.499731	0.547914	0.0134136	0.928609	0.0657853	0.0184204
Day0	Fibroblast_resting	Smooth_muscle_cell	Lamc1	Dag1	1.27843	0	1.47199	0.592186	1.35378	0.0248584	0.929694	0.00923018	0.0184531
Day0	Macrophage_infiltrating	Cardiomyocyte_ventricular	Lpl	Vldlr	1.27831	0.922	1.34952	-0.0102524	0.168363	0.0161142	0.926802	1	0.0184858
Day0	Fibroblast_resting	Endothelial_capillary	Col1a1	Cd93	1.27798	0	1.55115	1.00927	1.97192	0.0721079	0.931387	0.00173437	0.0185186
Day0	Mesothelial	Mesothelial	Dcn	Tlr4	1.84225	0	1.27583	0.345765	0.190918	0.0162486	0.924874	0.250207	0.0185186
Day0	Endocardial	Mesothelial	Sema6a	Plxna4	1.28808	0	1.27456	1.18317	1.83705	0.04745	0.924839	0.00448722	0.0185514
Day0	Endocardial	Endothelial_lymphatic	Plat	Lrp1	0.191436	1	0.0354319	-0.113146	-0.719015	0.00233632	0.672303	1	0.0186065
Day0	Mesothelial	Pericyte	Col14a1	Itga1_Itgb1	1.27698	0	1.59559	1.07191	1.55061	0.0458216	0.932284	0.00527775	0.01865
Day0	Neuronal_glial	Cardiomyocyte_atrial	Lama2	Rpsa	1.27687	0.086	1.54945	0.112394	-0.00128116	0.0101308	0.931352	0.661169	0.0186829
Day0	Fibroblast_transitional	Cardiomyocyte_ventricular	Dcn	Tlr4	1.9526	0	1.27285	0.400884	0.473133	0.0162105	0.924793	0.037241	0.0186829
Day0	Mesothelial	Neuronal_glial	App	Rpsa	1.27668	0	1.41577	0.439847	0.548866	0.0101084	0.928411	0.206474	0.0187158
Day0	Mesothelial	Pericyte	App	Lrp1	1.27617	0	1.414	0.497192	0.530454	0.013317	0.928369	0.0684743	0.0187488
Day0	Fibroblast_resting	Cardiomyocyte_ventricular	Fbn1	Itgb1	1.27487	0	1.37536	0.332778	0.673885	0.0104643	0.927442	0.181491	0.0188148
Day0	Mesothelial	Fibroblast_transitional	Apoe	Lrp1	1.27454	0	1.56073	0.473949	0.39893	0.0162499	0.931583	0.064666	0.0188478
Day0	Mesothelial	Mesothelial	Hsp90b1	Lrp1	1.27432	0.005	1.4164	0.272801	0.333243	0.0113185	0.928425	0.238308	0.0188809
Day0	Neuronal_glial	Pericyte	Col1a2	Itga1_Itgb1	1.2743	0	1.58773	0.798345	1.15607	0.0266416	0.932128	0.00923018	0.018914
Day0	Pericyte	Cardiomyocyte_ventricular	Col1a2	Cd36	1.42676	0	1.26927	0.132096	0.27685	0.00925951	0.924695	0.319431	0.018914
Day0	Endothelial_lymphatic	Macrophage_infiltrating	App	Cd74	1.27403	0	1.61725	1.29256	2.00235	0.0553772	0.932708	0.00204671	0.0189471
Day0	Neuronal_glial	Neuronal_glial	Ltbp1	Itgb5	0.189783	0.988	0.0355634	-0.200784	-0.612524	0.00264274	0.672711	1	0.0189779
Day0	Macrophage_infiltrating	Fibroblast_resting	Serping1	Lrp1	1.30202	0	1.2673	0.555238	1.1523	0.0180515	0.924641	0.0169854	0.0190135
Day0	Fibroblast_transitional	Endothelial_lymphatic	Col8a1	Itga1_Itgb1	1.32084	0	1.26697	0.73437	1.22489	0.026338	0.924631	0.00923018	0.0190467
Day0	Mesothelial	Pericyte	Hsp90b1	Lrp1	1.27137	0	1.4062	0.270261	0.315783	0.011237	0.928185	0.135384	0.0190467
Day0	Mesothelial	Macrophage_infiltrating	Gpc3	Lrp1	1.27096	0	1.53642	2.20999	1.68814	0.0807178	0.931081	0.000237667	0.0190799
Day0	Smooth_muscle_cell	Fibroblast_transitional	Hsp90b1	Lrp1	1.2709	0	1.54963	0.291101	0.288889	0.0123832	0.931356	0.137701	0.0191132
Day0	Smooth_muscle_cell	Neuronal_glial	Col4a1	Itga1_Itgb1	1.27088	0	1.587	0.521356	0.815518	0.0136075	0.932113	0.061974	0.0191465
Day0	Fibroblast_transitional	Endothelial_capillary	Lama4	Itga6_Itgb1	1.2707	0	1.57876	0.923397	1.34969	0.0404039	0.931948	0.00883014	0.0191798
Day0	Fibroblast_resting	Fibroblast_transitional	Lama2	Itga1	1.52641	0	1.26425	0.415979	0.790405	0.0114993	0.924557	0.12365	0.0191798
Day0	Neuronal_glial	Macrophage_infiltrating	Lama2	Rpsa	1.27054	0.106	1.5297	0.106627	0.00651973	0.0100017	0.93094	0.638272	0.0192465
Day0	Macrophage_infiltrating	Smooth_muscle_cell	Timp2	Itgb1	1.27039	0	1.49134	0.407654	0.766836	0.0112791	0.93012	0.1332	0.0192799
Day0	Smooth_muscle_cell	Endothelial_capillary	Col4a1	Itga1_Itgb1	1.26971	0	1.58362	0.520032	0.959372	0.0135784	0.932046	0.0625876	0.0193134
Day0	Neuronal_glial	Cardiomyocyte_ventricular	Mfge8	Itgb5	0.189306	0.785	0.0357566	-0.0338934	-0.175212	0.00475678	0.673307	1	0.0193492
Day0	Fibroblast_transitional	Cardiomyocyte_atrial	Fbn1	Itgb1	1.26955	0	1.51465	0.32593	0.467258	0.0115241	0.930622	0.122384	0.0194139
Day0	Fibroblast_transitional	Smooth_muscle_cell	Hspg2	Itgb1	1.26805	0	1.48378	0.427642	0.78765	0.0153937	0.929954	0.0362963	0.019481
Day0	Endocardial	Endothelial_capillary	Timp3	Kdr	1.26772	0	1.52781	0.913494	1.49219	0.02368	0.930901	0.00923018	0.0195146
Day0	Pericyte	Pericyte	Col3a1	Itga1_Itgb1	1.26724	0	1.56708	0.588112	0.604569	0.0145707	0.931713	0.0456855	0.0195482
Day0	Endothelial_lymphatic	Endocardial	Sparc	Eng	1.43536	0	1.26133	0.687521	0.929274	0.0119191	0.924476	0.106578	0.0195819
Day0	Endothelial_lymphatic	Fibroblast_transitional	Lpl	Lrp1	1.26715	0.995	1.53818	-0.0825587	-0.454764	0.00885732	0.931118	1	0.0195987
Day0	Fibroblast_transitional	Fibroblast_transitional	App	Lrp1	1.26715	0	1.53818	0.470925	0.484794	0.0144866	0.931118	0.0470911	0.0195987
Day0	Fibroblast_transitional	Smooth_muscle_cell	Nid1	Itgb1	1.26662	0	1.47912	0.462327	0.832926	0.0171153	0.929852	0.0220052	0.0196493
Day0	Pericyte	Mesothelial	Col4a1	Cd47	1.26582	0	1.43661	0.37649	0.556815	0.0117154	0.928895	0.114437	0.0197168
Day0	Fibroblast_transitional	Endothelial_lymphatic	Lama2	Dag1	1.78962	0	1.25752	0.503108	0.713031	0.0131989	0.92437	0.0713096	0.0197168
Day0	Mesothelial	Endothelial_capillary	Thbs2	Notch4	0.189383	0	0.0357933	0.393931	0.332867	0.0587755	0.67342	0.104237	0.0197205
Day0	Macrophage_infiltrating	Mesothelial	App	Aplp2	1.26564	0	1.59259	0.427289	0.485073	0.0110478	0.932225	0.145049	0.0197506
Day0	Macrophage_infiltrating	Endothelial_capillary	Gnai2	Cav1	1.27941	0	1.25669	0.772111	1.2751	0.0179952	0.924347	0.0172851	0.0198183
Day0	Endocardial	Macrophage_infiltrating	Hsp90b1	Lrp1	1.26476	0	1.52414	0.270224	0.408783	0.0121795	0.930823	0.0985108	0.0198183
Day0	Fibroblast_resting	Mesothelial	Col4a1	Cd47	1.26476	0	1.43479	0.375646	0.657973	0.0117006	0.928853	0.115316	0.0198522
Day0	Macrophage_infiltrating	Endothelial_lymphatic	App	Aplp2	1.26454	0	1.59003	0.42632	0.531112	0.0110301	0.932174	0.1456	0.0198861
Day0	Pericyte	Endothelial_capillary	Fbn1	Itgb1	1.26398	0	1.50785	0.313657	0.526265	0.0114724	0.930477	0.124728	0.01992
Day0	Macrophage_infiltrating	Mesothelial	Apoe	Lrp6	1.46517	0	1.25245	0.84585	1.49616	0.0263535	0.924229	0.00923018	0.019988
Day0	Endothelial_capillary	Mesothelial	App	Rpsa	1.26301	0	1.59514	0.427396	0.738879	0.0113891	0.932275	0.128057	0.019988
Day0	Endocardial	Mesothelial	Apoe	Lrp1	1.26296	0	1.3978	0.466174	0.642902	0.0145535	0.927985	0.0460107	0.020022
Day0	Neuronal_glial	Mesothelial	Timp3	Kdr	1.26245	0	1.59367	0.88335	1.26643	0.0247007	0.932246	0.00923018	0.0200902
Day0	Fibroblast_resting	Mesothelial	Dcn	Met	2.12389	0	0.6875	0.746042	1.36269	0.0374853	0.90037	0.00923018	0.0200917
Day0	Mesothelial	Endocardial	Tfpi	Lrp1	0.190069	1	0.0358328	-0.23479	-0.914522	0.00189707	0.673541	1	0.0200917
Day0	Fibroblast_resting	Fibroblast_resting	Timp2	Itgb1	1.26232	0	1.59313	0.42721	0.883994	0.0120489	0.932235	0.10274	0.0201243
Day0	Cardiomyocyte_ventricular	Endothelial_capillary	Vegfa	Itgb1	1.26119	0	1.49914	0.383127	1.054	0.0243798	0.930289	0.0186891	0.0201926
Day0	Fibroblast_transitional	Neuronal_glial	Lama4	Dag1	1.26109	0	1.5507	0.553195	0.83831	0.0212902	0.931378	0.00923018	0.0202268
Day0	Endocardial	Endocardial	App	Rpsa	1.26108	0	1.5651	0.425634	0.573537	0.0111746	0.931672	0.138072	0.020261
Day0	Endothelial_lymphatic	Endocardial	Timp3	Kdr	1.26089	0	1.36283	0.842772	1.22861	0.0211229	0.927134	0.00923018	0.0203295
Day0	Fibroblast_transitional	Neuronal_glial	Vcan	Itgb1	1.26077	0	1.55438	0.461346	0.542843	0.0224825	0.931453	0.0213302	0.0203638
Day0	Mesothelial	Neuronal_glial	Gpc3	Cd81	1.26003	0	1.50249	2.15548	1.5497	0.0643184	0.930361	0.000914774	0.0203982
Day0	Endocardial	Pericyte	Apoe	Lrp1	1.26001	0	1.38773	0.463634	0.625442	0.0144487	0.927743	0.0476146	0.0204325
Day0	Fibroblast_transitional	Endocardial	Tfpi	Sdc4	0.189836	0.049	0.036035	0.066795	0.110618	0.00687141	0.67416	0.72285	0.0204629
Day0	Mesothelial	Smooth_muscle_cell	App	Rpsa	1.25955	0	1.35619	0.424233	0.650747	0.00968306	0.926969	0.161006	0.0204669
Day0	Endothelial_capillary	Fibroblast_resting	Psap	Lrp1	1.29731	0	1.24886	0.480015	1.15807	0.0165994	0.924128	0.0252507	0.0204669
Day0	Mesothelial	Pericyte	Col1a2	Itga1_Itgb1	1.25845	0	1.54131	0.783619	1.1427	0.0258627	0.931183	0.00923018	0.0205013
Day0	Mesothelial	Macrophage_infiltrating	App	Aplp2	1.25837	0	1.35208	0.42797	0.488635	0.00937942	0.926866	0.267469	0.0205358
Day0	Cardiomyocyte_atrial	Endocardial	App	Aplp2	1.3005	0	1.24777	0.451521	0.751776	0.00865579	0.924098	0.140764	0.0205702
Day0	Fibroblast_resting	Macrophage_infiltrating	Serping1	Lrp1	1.25769	0	1.51014	0.550315	1.20628	0.0215104	0.930526	0.00923018	0.0206047
Day0	Neuronal_glial	Endothelial_lymphatic	Timp3	Kdr	1.25693	0	1.57962	0.876859	1.33732	0.0244829	0.931966	0.00923018	0.0206393
Day0	Macrophage_infiltrating	Smooth_muscle_cell	Lum	Itgb1	1.25598	0	1.44465	0.284163	0.555817	0.0121619	0.929079	0.0992133	0.020743
Day0	Smooth_muscle_cell	Endocardial	Angpt2	Itga5_Itgb1	0.190908	0	0.0361964	0.425284	0.495308	0.0365215	0.67465	0.0314354	0.0208341
Day0	Pericyte	Endocardial	Fbn1	Itgb1	1.25457	0	1.4897	0.305777	0.408564	0.0113343	0.930084	0.130686	0.020847
Day0	Cardiomyocyte_ventricular	Endothelial_capillary	Vegfa	Flt1_Kdr	1.25404	0	1.48543	0.870378	1.74015	0.0537961	0.929991	0.00438106	0.0208817
Day0	Fibroblast_resting	Endothelial_lymphatic	Col1a1	Itga9_Itgb1	1.25383	0	1.47562	0.925635	1.82797	0.068363	0.929774	0.00289967	0.0209165
Day0	Fibroblast_transitional	Pericyte	Lama2	Dag1	1.7871	0	1.24145	0.500421	0.671421	0.0130303	0.923919	0.0750353	0.0209513
Day0	Fibroblast_resting	Neuronal_glial	Col1a1	Cd36	1.25315	0.239	1.47349	0.192044	0.791521	0.0134219	0.929727	0.741614	0.0209861
Day0	Cardiomyocyte_atrial	Fibroblast_resting	App	Lrp1	1.29537	0	1.24126	0.485799	1.15864	0.0116901	0.923914	0.115827	0.0210209
Day0	Mesothelial	Endothelial_lymphatic	Dcn	Erbb4	1.83698	0.001	1.24106	0.185278	-0.276184	0.0111074	0.923908	1	0.0210558
Day0	Endothelial_capillary	Endothelial_capillary	Col4a2	Cd93	1.2528	0	1.50124	0.869397	1.51831	0.0412719	0.930334	0.00807151	0.0210558
Day0	Neuronal_glial	Endothelial_lymphatic	Lama2	Itga9_Itgb1	1.25229	0	1.4727	0.475876	0.51595	0.0296198	0.92971	0.0264134	0.0210907
Day0	Fibroblast_resting	Pericyte	Col4a2	Itga1_Itgb1	1.25218	0	1.52296	0.714906	1.13224	0.0188705	0.930798	0.0138825	0.0211256
Day0	Fibroblast_resting	Endothelial_capillary	Lama4	Itga6_Itgb1	1.25195	0	1.53821	0.906962	1.51996	0.039366	0.931119	0.00923018	0.0211605
Day0	Cardiomyocyte_ventricular	Fibroblast_transitional	Dcn	Egfr	1.25193	0.999	1.51927	0.224949	-0.405185	0.0157782	0.93072	1	0.0211955
Day0	Mesothelial	Macrophage_infiltrating	Dcn	Tlr4	1.83691	0	1.24062	0.338432	0.19552	0.0158001	0.923896	0.243802	0.0211955
Day0	Fibroblast_transitional	Cardiomyocyte_ventricular	Tfpi	Lrp1	0.190412	1	0.0362518	-0.227921	-1.05281	0.00191926	0.674818	1	0.0212053
Day0	Smooth_muscle_cell	Mesothelial	Nppa	Npr3	1.25191	0	1.53198	0.516445	0.595196	0.0170626	0.930988	0.0223284	0.0212305
Day0	Smooth_muscle_cell	Pericyte	Sorbs1	Itga1	1.2519	0	1.52213	0.556992	0.748742	0.0186564	0.930781	0.0146171	0.0212655
Day0	Fibroblast_transitional	Endothelial_capillary	Lama2	Dag1	1.78687	0	1.23997	0.500174	0.749111	0.0130148	0.923878	0.0752708	0.0212655
Day0	Cardiomyocyte_ventricular	Endocardial	Vegfa	Itgb1	1.25178	0	1.48109	0.375246	0.936302	0.0240863	0.929895	0.020202	0.0213006
Day0	Neuronal_glial	Endothelial_lymphatic	Lama2	Rpsa	1.25065	0.169	1.4676	0.0884945	-0.0995469	0.00959563	0.929596	0.997653	0.0213708
Day0	Neuronal_glial	Fibroblast_transitional	Col3a1	Ddr2	1.26268	0	1.2377	0.705339	0.786084	0.0421016	0.923813	0.00923018	0.0214059
Day0	Endothelial_capillary	Macrophage_infiltrating	Lpl	Lrp1	1.25061	1	1.49612	-0.132993	-0.258336	0.00861514	0.930224	1	0.0214059
Day0	Cardiomyocyte_ventricular	Fibroblast_resting	Fgf13	Egfr	1.25026	0	1.38451	0.563983	1.97069	0.0562325	0.927665	0.00923018	0.0214411
Day0	Endocardial	Fibroblast_resting	App	Rpsa	1.2499	0	1.53336	0.415444	0.647141	0.010948	0.931017	0.151318	0.0214763
Day0	Fibroblast_transitional	Macrophage_infiltrating	Lama2	Cd44	1.78641	0	1.23708	1.09533	1.53248	0.0881031	0.923795	0.00105435	0.0215115
Day0	Fibroblast_transitional	Mesothelial	Col4a1	Cd47	1.24941	0	1.40842	0.363427	0.466445	0.0114855	0.928238	0.124139	0.0215115
Day0	Fibroblast_resting	Pericyte	Farp2	Plxna4	0.19152	0.993	0.0362942	-0.0689371	-0.16928	0.00430734	0.674946	1	0.0215764
Day0	Fibroblast_transitional	Cardiomyocyte_atrial	Lpl	Vldlr	1.28675	0.927	1.23598	-0.02459	-0.0990092	0.0147584	0.923764	1	0.021582
Day0	Pericyte	Smooth_muscle_cell	Lama2	Dag1	1.24883	0.001	1.42016	0.230995	0.444998	0.0149061	0.928514	0.163388	0.021582
Day0	Smooth_muscle_cell	Endocardial	App	Aplp2	1.29746	0	1.23582	0.44875	0.78348	0.00857287	0.923759	0.140764	0.0216173
Day0	Macrophage_infiltrating	Fibroblast_transitional	C1qb	Lrp1	1.24874	0	1.48193	1.73476	1.50299	0.128129	0.929914	0.000236482	0.0216527
Day0	Fibroblast_resting	Fibroblast_resting	Nid1	Itgb1	1.24869	0	1.55821	0.482676	0.989917	0.0180305	0.931532	0.0170849	0.021688
Day0	Neuronal_glial	Endothelial_capillary	App	Aplp2	1.24864	0	1.55744	0.413717	0.651631	0.010804	0.931516	0.159674	0.0217234
Day0	Fibroblast_resting	Pericyte	Lamb1	Itga1	1.24831	0	1.51162	0.901663	1.60708	0.0358164	0.930557	0.00923018	0.0217589
Day0	Fibroblast_resting	Fibroblast_transitional	Apoe	Lrp1	1.24824	0	1.48041	0.451133	0.609937	0.0154137	0.92988	0.0360048	0.0218298
Day0	Fibroblast_transitional	Smooth_muscle_cell	Col1a2	Itga1_Itgb1	1.24732	0	1.55399	0.747726	1.09256	0.0260755	0.931445	0.00923018	0.0218653
Day0	Smooth_muscle_cell	Endocardial	Col4a1	Cd93	1.24731	0	1.51918	0.704088	1.12989	0.0289015	0.930718	0.00923018	0.0219008
Day0	Neuronal_glial	Macrophage_infiltrating	Lpl	Lrp1	1.24642	0.983	1.48783	-0.136	-0.27989	0.00856735	0.930043	1	0.0219364
Day0	Endocardial	Smooth_muscle_cell	Col1a1	Cd93	0.191156	1	0.0363959	-0.213615	-0.80854	0.00169192	0.675253	1	0.0219475
Day0	Macrophage_infiltrating	Neuronal_glial	Lpl	Lrp1	1.24572	0.991	1.2314	-0.158796	-0.555891	0.00709077	0.923633	1	0.0220432
Day0	Pericyte	Mesothelial	Lpl	Lrp1	1.24532	0.998	1.36891	-0.149087	-0.381903	0.00788258	0.927284	1	0.0220789
Day0	Smooth_muscle_cell	Fibroblast_resting	App	Lrp1	1.29233	0	1.22937	0.483028	1.19035	0.0115782	0.923575	0.12012	0.0221146
Day0	Mesothelial	Endocardial	Bst1	Cav1	1.24519	0	1.51746	2.81365	1.88349	0.124178	0.930682	1.60083e-05	0.0221146
Day0	Endothelial_lymphatic	Smooth_muscle_cell	Fbn1	Itgb1	1.24485	0	1.4086	0.29647	0.450646	0.0107172	0.928242	0.165434	0.0221503
Day0	Neuronal_glial	Neuronal_glial	Sparc	Eng	1.50172	0	1.2288	0.591632	0.656908	0.0116117	0.923559	0.11855	0.0221861
Day0	Pericyte	Fibroblast_resting	Psap	Lrp1	1.292	0	1.2281	0.475031	1.03174	0.0163234	0.923538	0.0272682	0.0222576
Day0	Endocardial	Cardiomyocyte_atrial	S100a1	Ryr2	1.48644	0.067	1.22773	0.0126169	-0.328302	0.00928339	0.923528	1	0.0222935
Day0	Macrophage_infiltrating	Macrophage_infiltrating	Mfge8	Pdgfrb	0.190966	0.43	0.0364178	0.019193	-0.0291534	0.00359814	0.675319	1	0.0223186
Day0	Fibroblast_transitional	Endothelial_lymphatic	Col1a1	Flt4	1.24421	0	1.54435	2.39904	1.77661	0.155636	0.931246	1.50388e-05	0.0223293
Day0	Fibroblast_resting	Smooth_muscle_cell	Fbln1	Itgb1	1.24411	0	1.40618	0.581062	1.35307	0.0259889	0.928184	0.00923018	0.0223652
Day0	Neuronal_glial	Macrophage_infiltrating	App	Cd74	1.24329	0	1.54363	1.26453	1.86231	0.0528563	0.931231	0.0026768	0.0224011
Day0	Fibroblast_transitional	Mesothelial	Lamc1	Dag1	1.24324	0	1.23029	0.543979	0.803421	0.0207766	0.923601	0.00923018	0.0224371
Day0	Fibroblast_transitional	Cardiomyocyte_atrial	Lamc1	Dag1	1.24284	0	1.22881	0.543544	0.835906	0.0207517	0.923559	0.00923018	0.0225091
Day0	Mesothelial	Pericyte	Gpc3	Cd81	1.2425	0	1.44809	2.13957	1.57159	0.0619897	0.929157	0.001106	0.0225451
Day0	Mesothelial	Fibroblast_transitional	Col3a1	Itga1_Itgb1	1.48568	0	1.22401	0.539062	0.798531	0.0113808	0.923421	0.128308	0.0225812
Day0	Pericyte	Pericyte	Lpl	Lrp1	1.24237	1	1.35905	-0.151626	-0.399363	0.00782581	0.92704	1	0.0225812
Day0	Fibroblast_resting	Neuronal_glial	Lama4	Dag1	1.24234	0	1.51087	0.53676	1.00858	0.0207433	0.930541	0.00923018	0.0226172
Day0	Mesothelial	Cardiomyocyte_ventricular	App	Vldlr	1.24215	0	1.29565	0.588365	1.0637	0.0253034	0.925408	0.00923018	0.0226534
Day0	Cardiomyocyte_ventricular	Cardiomyocyte_ventricular	Dcn	Erbb4	1.24198	1	1.49002	-0.08491	-0.446715	0.0133355	0.930091	1	0.0226895
Day0	Endocardial	Pericyte	Adam9	Itga6	0.191618	0.318	0.0364417	0.0331703	0.0469323	0.00699964	0.675391	0.848894	0.0226896
Day0	Macrophage_infiltrating	Endothelial_capillary	Timp2	Itgb1	1.24198	0	1.43906	0.383872	0.656525	0.0108837	0.928951	0.154643	0.0227257
Day0	Fibroblast_transitional	Mesothelial	Dcn	Erbb4	1.94524	0	1.22067	0.245682	0.0256202	0.0109249	0.923324	0.588734	0.0227981
Day0	Pericyte	Pericyte	Col4a2	Itga1_Itgb1	1.24122	0	1.49086	0.704726	1.1363	0.0184727	0.930109	0.0153293	0.0228343
Day0	Fibroblast_resting	Mesothelial	Lama2	Itgav_Itgb8	1.51785	0	1.22044	0.820464	1.22006	0.0478674	0.923317	0.00644171	0.0228343
Day0	Neuronal_glial	Mesothelial	Apoe	Lrp1	1.24121	0	1.36218	0.447303	0.469805	0.0141827	0.927118	0.0513259	0.0228706
Day0	Fibroblast_transitional	Endocardial	Lamc1	Itga6_Itgb1	1.24066	0	1.22095	0.814236	1.19579	0.0384346	0.923332	0.00923018	0.0229433
Day0	Endothelial_capillary	Fibroblast_transitional	Cxcl12	Itgb1	1.23979	0	1.49411	0.695529	1.17011	0.0215299	0.93018	0.00923018	0.0229796
Day0	Fibroblast_transitional	Endothelial_capillary	Hspg2	Itgb1	1.23965	0	1.43177	0.40386	0.677339	0.0148541	0.928783	0.041657	0.023016
Day0	Macrophage_infiltrating	Cardiomyocyte_ventricular	F13a1	Itgb1	1.23941	0	1.32039	1.49282	1.46519	0.0352092	0.926058	0.00923018	0.0230524
Day0	Pericyte	Cardiomyocyte_ventricular	Mif	Ackr3	0.191258	0.393	0.0364682	0.0158373	-0.0225608	0.00706736	0.675471	0.93887	0.0230606
Day0	Neuronal_glial	Pericyte	Apoe	Lrp1	1.23826	0	1.35237	0.444764	0.452344	0.0140805	0.926873	0.0530922	0.0230889
Day0	Fibroblast_transitional	Endothelial_capillary	Nid1	Itgb1	1.23821	0	1.42727	0.438544	0.722615	0.0165153	0.928679	0.0259254	0.0231254
Day0	Pericyte	Macrophage_infiltrating	Col4a1	Cd47	1.23732	0	1.34127	0.347172	0.553689	0.0109379	0.926593	0.151944	0.0232349
Day0	Mesothelial	Macrophage_infiltrating	Lpl	Lrp1	1.23728	0.99	1.46973	-0.142557	-0.282245	0.00846317	0.929644	1	0.0232715
Day0	Endothelial_capillary	Macrophage_infiltrating	Cxcl12	Itgb1	1.23717	0	1.48652	0.693334	1.23719	0.0214206	0.930014	0.00923018	0.0233081
Day0	Endocardial	Endothelial_capillary	Fn1	Itga6	1.23694	0	1.50576	1.28192	2.1275	0.0843212	0.930432	0.000436233	0.0233448
Day0	Neuronal_glial	Smooth_muscle_cell	Col4a1	Itga1_Itgb1	1.2365	0	1.52793	0.510767	0.715833	0.013101	0.930903	0.0734684	0.0234181
Day0	Endothelial_lymphatic	Mesothelial	Hras	Insr	0.191751	0.977	0.0365014	-0.0439838	-0.262165	0.00633005	0.67557	1	0.0234316
Day0	Mesothelial	Mesothelial	Gpc3	Lrp2	1.23648	0	1.4294	4.55192	2.74491	0.61411	0.928728	1.96589e-09	0.0234549
Day0	Fibroblast_resting	Macrophage_infiltrating	Col4a1	Cd47	1.23626	0	1.33957	0.346329	0.654847	0.010924	0.92655	0.152401	0.0234916
Day0	Mesothelial	Pericyte	App	Aplp2	1.2357	0	1.2732	0.407863	0.443935	0.00883221	0.924802	0.329303	0.0235284
Day0	Endocardial	Macrophage_infiltrating	Apoe	Abca1	1.23569	0	1.30468	0.891046	1.43149	0.0350201	0.925647	0.00923018	0.0235652
Day0	Mesothelial	Fibroblast_transitional	Psap	Lrp1	1.23464	0	1.43887	0.437871	0.54	0.0191249	0.928947	0.0217651	0.023602
Day0	Cardiomyocyte_ventricular	Endothelial_capillary	Vegfb	Nrp1	1.31081	0	1.21127	0.389063	0.807134	0.0175885	0.92305	0.0191917	0.023602
Day0	Mesothelial	Endothelial_lymphatic	Tgm2	Itgb1	1.23441	0	1.51093	1.01704	1.31147	0.0338657	0.930543	0.00923018	0.0236389
Day0	Endothelial_capillary	Fibroblast_resting	Dcn	Egfr	1.2344	0.958	1.35825	0.140854	0.0412388	0.0141059	0.92702	1	0.0236758
Day0	Endocardial	Endothelial_capillary	Comp	Cd36	1.73008	0	1.21047	0.873343	1.27318	0.0727974	0.923026	0.00423681	0.0236758
Day0	Fibroblast_transitional	Pericyte	Col6a3	Itga1_Itgb1	1.23344	0	1.46808	1.0761	1.54693	0.0555864	0.929607	0.00199309	0.0237496
Day0	Macrophage_infiltrating	Cardiomyocyte_ventricular	Col1a1	Cd36	1.41346	0	1.20803	0.151504	0.307231	0.0110039	0.922955	0.25988	0.0237866
Day0	Neuronal_glial	Endocardial	Col1a2	Cd36	1.23329	0.433	1.49881	0.0657833	-0.105499	0.010934	0.930282	1	0.0237866
Day0	Endothelial_lymphatic	Endothelial_lymphatic	Lrpap1	Lrp1	0.194858	1	0.0365034	-0.225114	-0.875602	0.00147617	0.675576	1	0.0238025
Day0	Pericyte	Endothelial_capillary	Sparc	Eng	1.23325	0	1.37596	0.405092	0.730826	0.0130023	0.927457	0.0757435	0.0238236
Day0	Endocardial	Fibroblast_resting	Fn1	Sdc2	1.23308	0	1.49501	0.982673	1.92649	0.0544671	0.9302	0.00228653	0.0238606
Day0	Fibroblast_resting	Fibroblast_transitional	Lama2	Dag1	1.51526	0	1.20723	0.332612	0.577349	0.0126711	0.922931	0.0829951	0.0238606
Day0	Macrophage_infiltrating	Endocardial	Timp2	Itgb1	1.23257	0	1.42174	0.375991	0.538824	0.0107527	0.92855	0.162655	0.0238977
Day0	Endothelial_capillary	Endothelial_capillary	App	Aplp2	1.23209	0	1.51747	0.39863	0.812116	0.0105267	0.930682	0.177356	0.0239348
Day0	Mesothelial	Endocardial	Sema3c	Nrp1_Plxna4	1.23186	0	1.40987	1.5272	1.93977	0.0737234	0.928272	0.000405068	0.024009
Day0	Pericyte	Endothelial_capillary	Lama2	Rpsa	1.23172	0.052	1.36464	0.0640527	0.111624	0.00892246	0.927179	0.604325	0.0240462
Day0	Pericyte	Fibroblast_transitional	Col4a1	Cd47	1.23118	0	1.32071	0.34085	0.472035	0.0107702	0.926066	0.161398	0.0240834
Day0	Endothelial_capillary	Endothelial_lymphatic	Col4a1	Itga1_Itgb1	1.26956	0	1.20238	0.442151	0.880772	0.0103096	0.922788	0.140764	0.0241206
Day0	Pericyte	Pericyte	Fbn1	Itgb1	1.23086	0	1.44397	0.285923	0.3568	0.0109863	0.929063	0.148326	0.0241579
Day0	Neuronal_glial	Endothelial_capillary	Bmp1	Bmpr1a	0.197368	1	0.0366778	-0.0916617	-0.262278	0.00615074	0.676098	1	0.0241734
Day0	Neuronal_glial	Endothelial_lymphatic	Col4a1	Cd47	1.23075	0	1.51333	0.387522	0.48275	0.012341	0.930594	0.0930637	0.0241951
Day0	Fibroblast_transitional	Endocardial	Hspg2	Itgb1	1.23024	0	1.41453	0.395979	0.559638	0.0146752	0.928382	0.0441534	0.0242324
Day0	Fibroblast_resting	Fibroblast_transitional	Col4a1	Cd47	1.23012	0	1.31903	0.340007	0.573193	0.0107566	0.926023	0.162355	0.0242698
Day0	Fibroblast_resting	Mesothelial	App	Aplp2	1.22985	0	1.49514	0.394665	0.580827	0.0103718	0.930202	0.187695	0.0243445
Day0	Fibroblast_resting	Neuronal_glial	Nid1	Itgav	1.22969	0	1.51197	1.23644	1.99665	0.0614114	0.930565	0.0011593	0.0243819
Day0	Fibroblast_resting	Smooth_muscle_cell	Hspg2	Itgb1	1.22917	0	1.35776	0.385941	0.8906	0.0140862	0.927008	0.0530404	0.0244194
Day0	Fibroblast_transitional	Endocardial	Nid1	Itgb1	1.2288	0	1.41009	0.430663	0.604914	0.0163165	0.928277	0.0273469	0.0244568
Day0	Fibroblast_resting	Endothelial_lymphatic	App	Aplp2	1.22876	0	1.49274	0.393696	0.626866	0.0103551	0.93015	0.188834	0.0244943
Day0	Endothelial_capillary	Endothelial_lymphatic	Col4a2	Itga9_Itgb1	1.22866	0	1.42813	0.785764	1.37435	0.0391285	0.928699	0.00923018	0.0245319
Day0	Macrophage_infiltrating	Mesothelial	Mmp2	Pecam1	0.191975	1	0.0367252	-0.217813	-0.747981	0.00187591	0.67624	1	0.0245443
Day0	Cardiomyocyte_ventricular	Pericyte	Vegfa	Itgb1	1.22807	0	1.43563	0.355392	0.884538	0.0233469	0.928872	0.025519	0.0245694
Day0	Fibroblast_transitional	Smooth_muscle_cell	Lpl	Lrp1	1.27587	0.991	1.19386	-0.141654	-0.493752	0.00687463	0.922534	1	0.024607
Day0	Pericyte	Pericyte	Lama2	Rpsa	1.2278	0.076	1.35192	0.0604775	0.0441462	0.00883928	0.926862	0.624493	0.024607
Day0	Macrophage_infiltrating	Endothelial_capillary	Lum	Itgb1	1.22758	0	1.39401	0.260381	0.445505	0.0117355	0.927894	0.113518	0.0246446
Day0	Mesothelial	Fibroblast_resting	App	Aplp2	1.22687	0	1.24247	0.40003	0.353988	0.00861904	0.923948	0.358121	0.0246822
Day0	Endothelial_capillary	Macrophage_infiltrating	App	Cd74	1.22674	0	1.50401	1.24944	2.02279	0.0514997	0.930394	0.00306975	0.0247576
Day0	Endothelial_lymphatic	Endocardial	App	Rpsa	1.22658	0	1.48904	0.394179	0.600056	0.0106316	0.930069	0.170912	0.0247953
Day0	Fibroblast_resting	Mesothelial	Hsp90b1	Lrp1	1.22647	0	1.33804	0.234436	0.334874	0.0106923	0.926511	0.167266	0.0248708
Day0	Endocardial	Cardiomyocyte_ventricular	Apoe	Vldlr	1.22599	0	1.27158	0.554807	1.15869	0.0274538	0.924758	0.00923018	0.0249086
Day0	Neuronal_glial	Smooth_muscle_cell	Mif	Egfr	0.191928	0.705	0.0367334	-0.0301662	-0.173413	0.00483769	0.676264	1	0.0249152
Day0	Pericyte	Endocardial	Col4a1	Cd47	1.2257	0	1.30239	0.335219	0.491955	0.0106209	0.925587	0.171411	0.0249465
Day0	Macrophage_infiltrating	Smooth_muscle_cell	Apoe	Sdc2	1.45216	0	1.18975	0.743029	1.33939	0.0182827	0.922411	0.0160673	0.0249465
Day0	Pericyte	Fibroblast_transitional	Lama2	Rpsa	1.22472	0.063	1.34194	0.0576721	-0.0427275	0.00877401	0.92661	0.796428	0.0250222
Day0	Fibroblast_resting	Endocardial	Col4a1	Cd47	1.22464	0	1.30074	0.334376	0.593113	0.0106074	0.925543	0.172224	0.0250601
Day0	Fibroblast_resting	Mesothelial	Timp2	Itgb1	1.22425	0	1.49837	0.395328	0.779924	0.0113323	0.930272	0.130788	0.025136
Day0	Mesothelial	Neuronal_glial	App	Aplp2	1.2239	0	1.23216	0.397402	0.400915	0.00854749	0.923655	0.369762	0.025174
Day0	Mesothelial	Cardiomyocyte_ventricular	Dcn	Tlr4	1.82826	0	1.18359	0.326556	0.304945	0.0150738	0.922225	0.12463	0.025212
Day0	Cardiomyocyte_ventricular	Fibroblast_resting	Farp2	Plxna4	0.194912	1	0.0367452	-0.0693598	-0.207161	0.00436087	0.676299	1	0.025286
Day0	Fibroblast_resting	Pericyte	Hsp90b1	Lrp1	1.22352	0	1.3284	0.231897	0.317414	0.0106153	0.926265	0.171786	0.0252882
Day0	Neuronal_glial	Pericyte	Col4a2	Itga1_Itgb1	1.22184	0	1.43409	0.686724	0.99953	0.0177693	0.928837	0.0182197	0.0253644
Day0	Mesothelial	Fibroblast_transitional	Calr	Lrp1	1.22151	0	1.39879	0.706916	0.912195	0.0338288	0.928009	0.00923018	0.0254026
Day0	Fibroblast_transitional	Fibroblast_transitional	Hspg2	Lrp1	1.22131	0	1.39818	0.548843	0.634376	0.0263767	0.927994	0.010136	0.025479
Day0	Mesothelial	Neuronal_glial	Serping1	Lrp1	1.22122	0	1.1981	0.527905	0.456617	0.0170657	0.922661	0.0418302	0.0255172
Day0	Fibroblast_resting	Fibroblast_transitional	Vcan	Egfr	1.22096	0	1.45531	0.955885	1.88314	0.0922443	0.929321	0.00239938	0.0255555
Day0	Fibroblast_transitional	Macrophage_infiltrating	Col4a1	Cd47	1.22091	0	1.31495	0.33411	0.46332	0.0107233	0.925916	0.164827	0.0255938
Day0	Fibroblast_transitional	Fibroblast_resting	Col1a2	Cd36	1.22091	0.469	1.48585	0.0826865	-0.225724	0.0108395	0.93	1	0.0256321
Day0	Fibroblast_transitional	Endothelial_lymphatic	Calr	Lrp1	0.195666	1	0.0367565	-0.316043	-1.11945	0.000888933	0.676333	1	0.0256568
Day0	Fibroblast_resting	Fibroblast_transitional	Vcan	Itgb1	1.22085	0	1.455	0.45616	1.04512	0.0210452	0.929314	0.00923018	0.0256705
Day0	Fibroblast_resting	Endothelial_capillary	Gnai2	Cav1	1.25833	0	1.17675	0.749121	1.19753	0.0168505	0.922017	0.0236991	0.0257088
Day0	Macrophage_infiltrating	Mesothelial	App	Rpsa	1.21961	0	1.48493	0.38783	0.427208	0.0106023	0.92998	0.172789	0.0257472
Day0	Neuronal_glial	Neuronal_glial	Ncam1	Cacna1c	1.21957	0	1.40105	1.48067	0.609498	0.0473882	0.928063	0.0125758	0.0257857
Day0	Fibroblast_transitional	Fibroblast_transitional	Col3a1	Itga1_Itgb1	1.43485	0	1.17377	0.503136	0.571929	0.0109137	0.921926	0.153031	0.0258626
Day0	Fibroblast_resting	Endothelial_capillary	Mmp2	Pecam1	1.21887	0	1.26396	0.88483	1.57729	0.0645623	0.924548	0.00392745	0.0258626
Day0	Endocardial	Fibroblast_transitional	Vwf	Itgb1	1.21865	0	1.45047	0.857363	1.21909	0.0389553	0.929211	0.00923018	0.0259011
Day0	Mesothelial	Endothelial_lymphatic	C3	Cd81	1.55354	0	1.1732	1.29136	1.45787	0.0215299	0.921908	0.00923018	0.0259397
Day0	Neuronal_glial	Smooth_muscle_cell	Lama2	Dag1	1.2184	0.036	1.36687	0.210421	0.248015	0.0143467	0.927234	0.392857	0.0259783
Day0	Macrophage_infiltrating	Pericyte	Penk	Grm7	0.192163	0	0.0368414	0.199363	0.241864	0.0434563	0.676586	0.186828	0.0260275
Day0	Fibroblast_resting	Macrophage_infiltrating	Vcan	Itgb1	1.21823	0	1.44762	0.453965	1.1122	0.0209383	0.929146	0.00923018	0.0260555
Day0	Macrophage_infiltrating	Endocardial	Lum	Itgb1	1.21816	0	1.37722	0.2525	0.327804	0.0115942	0.927488	0.119357	0.0260941
Day0	Pericyte	Neuronal_glial	Lama2	Rpsa	1.21808	0.174	1.32037	0.0516109	0.00709836	0.00863299	0.926057	0.678523	0.0261715
Day0	Neuronal_glial	Endothelial_lymphatic	Col3a1	Itga1_Itgb1	1.2448	0	1.1712	0.39727	0.462524	0.0108898	0.921847	0.154239	0.0261715
Day0	Mesothelial	Endocardial	Col1a2	Cd36	1.21744	0.527	1.45499	0.0510578	-0.118873	0.0106144	0.929314	1	0.0262103
Day0	Mesothelial	Endocardial	Sema3d	Nrp1_Plxna4	1.21669	0	1.38244	1.76612	2.02198	0.0629244	0.927615	0.00102289	0.0262878
Day0	Endothelial_lymphatic	Endothelial_capillary	Fbn1	Itgb1	1.21645	0	1.35922	0.272687	0.340335	0.0103415	0.927044	0.189709	0.0263267
Day0	Smooth_muscle_cell	Fibroblast_resting	Dcn	Egfr	1.21636	0.876	1.32839	0.13007	0.141222	0.0137958	0.926265	1	0.0263655
Day0	Smooth_muscle_cell	Endothelial_capillary	Gnai2	Cav1	1.25657	0	1.17008	0.747202	1.33882	0.016755	0.921812	0.0241985	0.0263655
Day0	Cardiomyocyte_atrial	Endothelial_lymphatic	Lrpap1	Lrp1	0.196319	1	0.0369609	-0.222783	-0.787945	0.00149468	0.67694	1	0.0263983
Day0	Endothelial_capillary	Mesothelial	Lpl	Lrp2	1.21613	0.008	1.39192	2.20894	0.798439	0.065545	0.927844	0.0325672	0.0264044
Day0	Endocardial	Macrophage_infiltrating	Vwf	Itgb1	1.21603	0	1.4431	0.855168	1.28617	0.0387574	0.929044	0.00923018	0.0264822
Day0	Fibroblast_resting	Endothelial_capillary	Fbln1	Itgb1	1.21571	0	1.35688	0.557279	1.24276	0.0250779	0.926986	0.00923018	0.0265602
Day0	Endothelial_lymphatic	Fibroblast_resting	App	Rpsa	1.2154	0	1.45885	0.383989	0.67366	0.010416	0.9294	0.184772	0.0265992
Day0	Cardiomyocyte_atrial	Endocardial	Ybx1	Notch1	1.2153	0	1.21367	0.699738	1.1087	0.0301067	0.92312	0.00923018	0.0266382
Day0	Fibroblast_transitional	Fibroblast_transitional	Lum	Itgb1	1.21525	0	1.44343	0.250976	0.164238	0.0121516	0.929051	0.292726	0.0266773
Day0	Mesothelial	Macrophage_infiltrating	C3	Itgam	1.55238	0	1.16701	2.55499	2.57506	0.401046	0.921717	5.38776e-07	0.0267164
Day0	Smooth_muscle_cell	Endothelial_capillary	Col4a1	Cd93	1.21506	0	1.4264	0.659061	1.07859	0.0271363	0.928659	0.00923018	0.0267164
Day0	Fibroblast_transitional	Fibroblast_transitional	Col4a1	Cd47	1.21477	0	1.29479	0.327788	0.381666	0.0105589	0.925385	0.174934	0.0267555
Day0	Pericyte	Smooth_muscle_cell	Col4a3	Cd93	0.19305	0.486	0.0371656	0.0108639	-0.0968085	0.00654124	0.677543	1	0.026769
Day0	Cardiomyocyte_atrial	Endothelial_capillary	Vegfb	Flt1_Kdr	1.21462	0	1.36326	0.89248	1.5419	0.0365613	0.927145	0.00923018	0.0267946
Day0	Neuronal_glial	Smooth_muscle_cell	Timp2	Itgb1	1.21448	0	1.31015	0.35176	0.716788	0.00990876	0.925791	0.219328	0.0268338
Day0	Neuronal_glial	Macrophage_infiltrating	Apoe	Abca1	1.21394	0	1.27144	0.872176	1.25839	0.0341277	0.924754	0.00923018	0.0269123
Day0	Fibroblast_transitional	Smooth_muscle_cell	Col1a2	Cd36	1.21381	0.512	1.46754	0.0778421	-0.0411161	0.0107059	0.929595	1	0.0269515
Day0	Fibroblast_transitional	Fibroblast_resting	Lama2	Itga1	1.77482	0	1.16324	0.554903	0.725225	0.0105805	0.921601	0.140764	0.0269908
Day0	Neuronal_glial	Endocardial	Ncam1	Cacna1c	1.21307	0	1.38136	1.47695	0.567384	0.0467222	0.927589	0.0177934	0.0270301
Day0	Fibroblast_transitional	Macrophage_infiltrating	Lum	Itgb1	1.21263	0	1.4361	0.248781	0.231316	0.0120899	0.928883	0.199598	0.0271088
Day0	Fibroblast_resting	Endocardial	Nampt	Itga5_Itgb1	0.193791	0.315	0.0372059	0.0402155	-0.020913	0.0115705	0.677662	0.845794	0.0271396
Day0	Neuronal_glial	Mesothelial	Lpl	Lrp2	1.21194	0.159	1.3842	2.20593	0.776886	0.0651814	0.927658	0.033056	0.0272271
Day0	Fibroblast_transitional	Pericyte	Lamb1	Itga1	1.21161	0	1.40414	0.861015	1.27526	0.0332698	0.928136	0.00923018	0.0272666
Day0	Smooth_muscle_cell	Fibroblast_resting	Col4a1	Cd47	1.21143	0	1.41596	0.347816	0.71284	0.011547	0.928415	0.12161	0.0273061
Day0	Neuronal_glial	Fibroblast_resting	Dcn	Egfr	1.21132	0.835	1.32005	0.127058	0.069081	0.0137092	0.926049	1	0.0273456
Day0	Endothelial_capillary	Mesothelial	Cxcl12	Sdc4	1.21092	0	1.41055	1.58868	2.27897	0.133122	0.928288	0.000111334	0.0273852
Day0	Fibroblast_resting	Mesothelial	Nid1	Itgb1	1.21061	0	1.46554	0.450794	0.885847	0.0169581	0.92955	0.0229577	0.0274248
Day0	Fibroblast_transitional	Endothelial_lymphatic	Vcan	Itgb1	1.21048	0	1.44644	0.41924	0.68188	0.0209213	0.929119	0.011937	0.0274644
Day0	Mesothelial	Neuronal_glial	App	Lrp1	1.20955	0	1.18224	0.439821	0.339448	0.0111343	0.922184	0.140961	0.027504
Day0	Endocardial	Mesothelial	Col1a1	Itga1_Itgb1	0.193507	1	0.0372384	-0.304986	-1.00516	0.000780202	0.677757	1	0.0275103
Day0	Fibroblast_transitional	Endocardial	Col4a1	Cd47	1.20929	0	1.27684	0.322157	0.401586	0.0104125	0.924901	0.185036	0.0275437
Day0	Endothelial_lymphatic	Cardiomyocyte_atrial	S100a1	Ryr2	1.47232	0.191	1.15777	-0.00109661	-0.255732	0.00875436	0.92143	1	0.0275834
Day0	Macrophage_infiltrating	Pericyte	Timp2	Itgb1	1.20886	0	1.3781	0.356137	0.48706	0.0104226	0.927509	0.184046	0.0276231
Day0	Macrophage_infiltrating	Cardiomyocyte_atrial	Lpl	Vldlr	1.22531	0.975	1.15747	-0.0686748	-0.117654	0.013821	0.921421	1	0.0276629
Day0	Pericyte	Cardiomyocyte_ventricular	Lpl	Vldlr	1.20835	0.999	1.2453	-0.0604529	0.133884	0.0148697	0.924028	1	0.0276629
Day0	Neuronal_glial	Fibroblast_transitional	Ncam1	Cacna1c	1.20729	0	1.36388	1.47365	0.602537	0.0461311	0.92716	0.0133592	0.0277425
Day0	Endothelial_lymphatic	Endocardial	Fbn1	Itgb1	1.20704	0	1.34286	0.264807	0.222634	0.010217	0.926634	0.209869	0.0278222
Day0	Cardiomyocyte_ventricular	Mesothelial	Nppa	Npr3	1.20671	0	1.40182	0.48685	-0.0574238	0.015613	0.928081	0.345995	0.0278621
Day0	Fibroblast_resting	Smooth_muscle_cell	Bmp4	Lrp6	0.193512	0.67	0.0372542	0.0242035	0.0355709	0.00820208	0.677804	1	0.0278809
Day0	Fibroblast_transitional	Pericyte	Hspg2	Itgb1	1.20653	0	1.37111	0.376125	0.507874	0.0142248	0.927338	0.0508223	0.0279419
Day0	Fibroblast_resting	Endocardial	Fbln1	Itgb1	1.20629	0	1.34055	0.549398	1.12506	0.024776	0.926575	0.00923018	0.0279819
Day0	Pericyte	Neuronal_glial	Fbn1	Itgb1	1.20629	0	1.39659	0.265351	0.268236	0.0106258	0.927956	0.171161	0.0280219
Day0	Endocardial	Cardiomyocyte_atrial	App	Rpsa	1.20613	0	1.40907	0.375536	0.613792	0.0100606	0.928253	0.209506	0.028102
Day0	Mesothelial	Endothelial_capillary	Timp3	Kdr	1.20554	0	1.33512	0.850728	1.26817	0.0206934	0.926437	0.00923018	0.0281822
Day0	Fibroblast_transitional	Pericyte	Nid1	Itgb1	1.20509	0	1.36681	0.41081	0.55315	0.0158156	0.927232	0.0319991	0.0282223
Day0	Fibroblast_resting	Mesothelial	Nampt	Insr	0.193939	1	0.0372687	-0.232997	-0.633178	0.0030633	0.677846	1	0.0282514
Day0	Endothelial_lymphatic	Mesothelial	Lama4	Dag1	1.20502	0	1.17818	0.468232	0.874214	0.0161757	0.92206	0.0288425	0.0282625
Day0	Endocardial	Macrophage_infiltrating	App	Lrp1	1.20496	0	1.40573	0.427789	0.649217	0.0132391	0.928174	0.0704403	0.0283027
Day0	Fibroblast_transitional	Macrophage_infiltrating	Lama2	Dag1	1.77266	0	1.14951	0.48505	0.63922	0.0120653	0.921171	0.102103	0.0283027
Day0	Mesothelial	Neuronal_glial	Hsp90b1	Lrp1	1.20475	0.008	1.17572	0.212891	0.124776	0.00939521	0.921985	0.364346	0.0283429
Day0	Fibroblast_resting	Endocardial	Col3a1	Itga1_Itgb1	1.53503	0	1.148	0.56171	1.21875	0.0106741	0.921123	0.140764	0.0283429
Day0	Mesothelial	Endocardial	Ybx1	Notch1	1.2047	0	1.19879	0.69117	0.889978	0.0297374	0.922681	0.00923018	0.0283831
Day0	Endothelial_lymphatic	Cardiomyocyte_atrial	Lama4	Dag1	1.20462	0	1.17677	0.467798	0.906699	0.0161563	0.922017	0.0290729	0.0284234
Day0	Neuronal_glial	Cardiomyocyte_ventricular	Apoe	Vldlr	1.20424	0	1.23918	0.535937	0.985592	0.0267542	0.923855	0.00923018	0.0284637
Day0	Mesothelial	Cardiomyocyte_atrial	Gpc3	Cd81	1.20382	0	1.32802	2.10444	1.56071	0.0568495	0.926255	0.00179684	0.028504
Day0	Cardiomyocyte_ventricular	Neuronal_glial	Vegfa	Itgb1	1.2035	0	1.38852	0.33482	0.795975	0.0225808	0.927762	0.0326963	0.0285444
Day0	Fibroblast_resting	Fibroblast_resting	Col3a1	Ddr2	1.53485	0	1.1471	0.780675	1.77071	0.0390197	0.921094	0.00923018	0.0285444
Day0	Fibroblast_transitional	Pericyte	Fn1	Itga6	0.193659	1	0.0372916	-0.10361	-0.406094	0.00208829	0.677913	1	0.028622
Day0	Mesothelial	Mesothelial	Lpl	Lrp2	1.20281	0.141	1.36737	2.19938	0.77453	0.0643888	0.927246	0.0343287	0.0286252
Day0	Fibroblast_resting	Pericyte	Col6a1	Itga1_Itgb1	1.20253	0	1.37755	0.94915	1.71165	0.0474357	0.927496	0.0045037	0.0286656
Day0	Endothelial_capillary	Cardiomyocyte_atrial	Cxcl12	Itgb1	1.20251	0	1.38622	0.664313	1.27059	0.0199752	0.927707	0.0103472	0.0287061
Day0	Cardiomyocyte_ventricular	Endocardial	Vegfb	Nrp1	1.25594	0	1.14556	0.346256	0.717047	0.0166343	0.921045	0.0288261	0.0287061
Day0	Endothelial_lymphatic	Endocardial	Lama4	Itga6_Itgb1	1.20244	0	1.16924	0.73849	1.26658	0.0299233	0.921786	0.00923018	0.0287466
Day0	Cardiomyocyte_ventricular	Mesothelial	Lama2	Rpsa	1.20238	0.144	1.44118	0.0947534	-0.269128	0.00942288	0.928999	1	0.0287871
Day0	Fibroblast_resting	Smooth_muscle_cell	Col5a2	Itga1_Itgb1	1.20225	0	1.4454	0.759571	1.41394	0.0264733	0.929096	0.00923018	0.0288277
Day0	Pericyte	Cardiomyocyte_atrial	Dcn	Erbb4	1.24317	1	1.14375	-0.138399	0.0601969	0.0102364	0.920988	1	0.0289088
Day0	Fibroblast_transitional	Endothelial_lymphatic	Lama4	Itga9_Itgb1	1.20172	0	1.37732	0.719352	1.08446	0.036235	0.92749	0.00923018	0.0289495
Day0	Neuronal_glial	Endothelial_capillary	Lama2	Rpsa	1.20128	0.273	1.31343	0.0434793	-0.0853586	0.00858764	0.925877	0.944245	0.0289901
Day0	Cardiomyocyte_ventricular	Endocardial	Fbn1	Itga5	0.194064	1	0.0373016	-0.132227	-0.88537	0.0036719	0.677942	1	0.0289925
Day0	Pericyte	Smooth_muscle_cell	Lama2	Rpsa	1.20095	0.203	1.26481	0.0359965	0.108979	0.00826972	0.924572	0.780348	0.0290308
Day0	Fibroblast_resting	Endothelial_capillary	Hspg2	Itgb1	1.20076	0	1.31016	0.362159	0.780289	0.0135924	0.925791	0.0622072	0.0290715
Day0	Mesothelial	Fibroblast_resting	Tgm2	Itgb1	1.20074	0	1.43544	0.988852	1.15202	0.0321738	0.928868	0.00923018	0.0291123
Day0	Mesothelial	Smooth_muscle_cell	Fbln1	Itgb1	1.20022	0	1.26395	0.525113	0.870861	0.0233604	0.924548	0.00923018	0.029153
Day0	Endocardial	Macrophage_infiltrating	App	Rpsa	1.19981	0	1.3911	0.369768	0.621593	0.00993233	0.927824	0.218128	0.0291938
Day0	Cardiomyocyte_atrial	Fibroblast_transitional	Psap	Lrp1	1.19975	0	1.33234	0.405114	0.48039	0.0177089	0.926366	0.0352743	0.0292346
Day0	Endothelial_capillary	Smooth_muscle_cell	Hspg2	Itgb1	1.1995	0	1.26162	0.35413	0.85658	0.0130889	0.924484	0.073667	0.0292755
Day0	Mesothelial	Fibroblast_resting	Sparc	Fgfr1	1.25151	0	1.13786	0.664824	1.09563	0.0256494	0.9208	0.00923018	0.0293573
Day0	Fibroblast_transitional	Fibroblast_transitional	Col1a2	Cd36	1.19897	0.667	1.42927	0.0677189	-0.192112	0.0104267	0.928725	1	0.0293573
Day0	Pericyte	Endothelial_lymphatic	Gpc3	Lrp1	0.197536	1	0.0373422	0.0126078	-0.516103	0.00196182	0.678061	1	0.029363
Day0	Mesothelial	Mesothelial	Hspa8	Lrp2	1.19796	0	1.35844	2.54342	1.3528	0.0858108	0.927025	0.000941059	0.0294391
Day0	Fibroblast_resting	Endothelial_capillary	Timp3	Kdr	1.19754	0	1.31035	0.842659	1.45762	0.0203095	0.925796	0.00948583	0.0294801
Day0	Endocardial	Macrophage_infiltrating	Vwf	Lrp1	1.19741	0	1.39079	0.993515	1.55045	0.0679208	0.927817	0.00191675	0.0295211
Day0	Fibroblast_transitional	Endothelial_lymphatic	Lamc1	Itga1	1.21727	0	1.13653	0.591982	0.869715	0.0166327	0.920757	0.024955	0.0295211
Day0	Neuronal_glial	Pericyte	Lama2	Rpsa	1.19736	0.283	1.30119	0.0399042	-0.152836	0.00850758	0.925555	1	0.0295622
Day0	Fibroblast_transitional	Neuronal_glial	Col1a2	Itga1_Itgb1	1.19652	0	1.42294	0.690527	0.922923	0.0238765	0.928578	0.00923018	0.0296443
Day0	Mesothelial	Cardiomyocyte_ventricular	App	Aplp2	1.19633	0	1.13625	0.372956	0.260611	0.0078822	0.920748	0.476221	0.0296855
Day0	Endothelial_lymphatic	Endothelial_lymphatic	Calr	Lrp1	0.197666	1	0.0373827	-0.313502	-1.04784	0.000904076	0.678179	1	0.0297334
Day0	Fibroblast_transitional	Smooth_muscle_cell	Angpt1	Itgb1	1.19611	0	1.25062	0.438956	0.90132	0.0226457	0.924178	0.00942188	0.0297678
Day0	Cardiomyocyte_atrial	Pericyte	Pam	Fap	1.748	0	1.13564	0.914344	1.56293	0.0485314	0.920729	0.00408795	0.0297678
Day0	Mesothelial	Mesothelial	Dcn	Erbb4	1.82091	0	1.13508	0.171353	-0.142568	0.0101588	0.920711	1	0.029809
Day0	Endocardial	Macrophage_infiltrating	Lpl	Lrp1	1.19593	1	1.38785	-0.172231	-0.437801	0.00799164	0.927746	1	0.029809
Day0	Endocardial	Macrophage_infiltrating	Vim	Cd44	1.65508	0	1.13503	0.964199	1.35031	0.0489108	0.920709	0.00394256	0.0298502
Day0	Neuronal_glial	Endocardial	App	Rpsa	1.19583	0	1.42126	0.366146	0.460009	0.0101476	0.928539	0.203121	0.0298502
Day0	Endothelial_lymphatic	Endothelial_lymphatic	Sema3a	Nrp2	1.1957	0	1.26384	1.65156	2.45735	0.136818	0.924545	8.50066e-05	0.0298915
Day0	Fibroblast_transitional	Endothelial_capillary	Col1a2	Itga1_Itgb1	1.19535	0	1.41991	0.689203	1.06678	0.0238256	0.928508	0.00923018	0.0299328
Day0	Neuronal_glial	Endothelial_lymphatic	Col1a2	Flt4	1.19466	0	1.41503	2.30748	1.6782	0.114208	0.928393	3.69222e-05	0.0299741
Day0	Macrophage_infiltrating	Pericyte	Lum	Itgb1	1.19445	0	1.33495	0.232646	0.27604	0.0112383	0.926432	0.150807	0.0300154
Day0	Neuronal_glial	Fibroblast_transitional	Lama2	Rpsa	1.19429	0.286	1.29158	0.0370988	-0.23971	0.00844476	0.925299	1	0.0300568
Day0	Fibroblast_transitional	Pericyte	Col5a3	Itga1_Itgb1	1.19414	0	1.35297	1.09967	1.58113	0.056955	0.926888	0.00177436	0.0300982
Day0	Endothelial_capillary	Endocardial	Nampt	Itga5_Itgb1	0.194347	0.386	0.0374007	0.0410149	0.0402127	0.011631	0.678232	0.927086	0.0301038
Day0	Fibroblast_transitional	Smooth_muscle_cell	Col1a1	Itga1_Itgb1	1.19406	0	1.42566	0.74377	1.10524	0.0298699	0.928642	0.00923018	0.0301396
Day0	Neuronal_glial	Cardiomyocyte_atrial	Ncam1	Cacna1c	1.19374	0	1.32285	1.46591	0.667416	0.0447435	0.926122	0.00923018	0.0302225
Day0	Endocardial	Neuronal_glial	Apoe	Lrp1	1.1934	0	1.16028	0.406263	0.434436	0.0120805	0.921508	0.101681	0.030264
Day0	Neuronal_glial	Fibroblast_resting	Ncam1	Cacna1c	1.19314	0	1.32103	1.46556	0.415987	0.0446819	0.926075	0.0577211	0.0303471
Day0	Endothelial_lymphatic	Cardiomyocyte_ventricular	Reln	Vldlr	1.19297	0	1.22239	2.64435	2.10415	0.101844	0.923374	5.25049e-05	0.0303887
Day0	Macrophage_infiltrating	Fibroblast_transitional	Psap	Lrp1	1.19282	0	1.31117	0.398605	0.585426	0.0174276	0.925818	0.019952	0.0304303
Day0	Endothelial_lymphatic	Fibroblast_resting	Dcn	Egfr	1.19238	0.928	1.28869	0.115732	-0.0634222	0.0133836	0.925222	1	0.0304719
Day0	Cardiomyocyte_ventricular	Macrophage_infiltrating	Pdap1	Pdgfrb	0.193757	0.966	0.0374444	-0.0666883	-0.317868	0.00263622	0.678359	1	0.0304742
Day0	Endocardial	Smooth_muscle_cell	Col5a2	Itga1_Itgb1	1.19144	0	1.41935	0.748774	1.24263	0.0259962	0.928494	0.00923018	0.0305136
Day0	Fibroblast_resting	Endocardial	Hspg2	Itgb1	1.19135	0	1.29439	0.354278	0.662588	0.0134288	0.925374	0.0653904	0.0305553
Day0	Fibroblast_resting	Macrophage_infiltrating	Col3a1	Itga1_Itgb1	1.53109	0	1.12729	0.557283	1.38339	0.0104815	0.920459	0.140764	0.0305553
Day0	Cardiomyocyte_atrial	Endocardial	Bmp10	Eng	1.40646	0	1.12673	1.51196	2.61649	0.231789	0.920441	0.000115397	0.030597
Day0	Neuronal_glial	Macrophage_infiltrating	Col1a1	Cd36	1.21367	0.4	1.12653	0.029618	-0.12799	0.0102615	0.920435	1	0.0306388
Day0	Cardiomyocyte_ventricular	Fibroblast_transitional	Hsp90b1	Lrp1	1.19102	0	1.30569	0.227057	-0.0246616	0.0104338	0.925674	0.733566	0.0306805
Day0	Smooth_muscle_cell	Endothelial_lymphatic	Col4a1	Itga9_Itgb1	1.19092	0	1.35694	0.575428	0.934634	0.025727	0.926987	0.00923018	0.0307223
Day0	Fibroblast_resting	Pericyte	Col5a1	Itga1_Itgb1	1.1901	0	1.34116	0.963402	1.69404	0.0475608	0.92659	0.00445438	0.0307642
Day0	Endothelial_capillary	Mesothelial	Nampt	Insr	0.194495	1	0.0374639	-0.232197	-0.572052	0.00307934	0.678416	1	0.0308446
Day0	Cardiomyocyte_ventricular	Neuronal_glial	Lpl	Vldlr	1.54752	0.005	1.12496	0.120539	0.36407	0.0134328	0.920383	0.358447	0.0308479
Day0	Macrophage_infiltrating	Macrophage_infiltrating	Hsp90b1	Lrp1	1.18926	0	1.37465	0.209691	0.319609	0.0109849	0.927425	0.148382	0.0308898
Day0	Cardiomyocyte_atrial	Cardiomyocyte_atrial	Dcn	Erbb4	1.22652	1	1.12345	-0.148354	-0.0463382	0.0100548	0.920334	1	0.0309318
Day0	Neuronal_glial	Endothelial_capillary	Gnai2	Cav1	1.24421	0	1.12323	0.733729	1.08208	0.0160841	0.920327	0.0297722	0.0309737
Day0	Smooth_muscle_cell	Pericyte	Col4a2	Itga1_Itgb1	1.18873	0	1.33714	0.655978	1.13256	0.016568	0.926488	0.0254741	0.0310998
Day0	Macrophage_infiltrating	Endothelial_capillary	App	Aplp2	1.1887	0	1.41263	0.359064	0.500445	0.00979942	0.928337	0.229335	0.031184
Day0	Pericyte	Neuronal_glial	Fam3c	Lifr	0.193684	0.592	0.0374714	-0.0104917	-0.111121	0.00448852	0.678438	1	0.0312149
Day0	Endothelial_capillary	Endothelial_capillary	Col4a1	Cd47	1.24825	0	1.12102	0.330872	0.715822	0.00914181	0.920255	0.292726	0.0312683
Day0	Endocardial	Fibroblast_transitional	Psap	Lrp1	1.18793	0	1.29624	0.394013	0.390545	0.0172291	0.925423	0.0690408	0.0313104
Day0	Neuronal_glial	Neuronal_glial	Lama2	Rpsa	1.18764	0.33	1.27082	0.0310375	-0.189884	0.00830904	0.924737	1	0.0313526
Day0	Fibroblast_transitional	Pericyte	Col5a1	Itga1_Itgb1	1.18754	0	1.33366	0.960105	1.43004	0.0472949	0.926399	0.0045867	0.0313949
Day0	Macrophage_infiltrating	Smooth_muscle_cell	Lpl	Lrp1	1.21443	0.998	1.11804	-0.185738	-0.512397	0.00643799	0.920157	1	0.0314794
Day0	Neuronal_glial	Neuronal_glial	Adam23	Itga4	1.18654	0	1.32048	4.73502	2.58726	0.549918	0.92606	5.5885e-09	0.0315218
Day0	Pericyte	Pericyte	Col4a1	Cd47	1.18629	0	1.17054	0.294675	0.473706	0.0095456	0.921826	0.249959	0.0315641
Day0	Fibroblast_resting	Pericyte	Fgf2	Fgfr2	0.193843	0.452	0.0375474	0.0604	0.0988818	0.0120346	0.678659	1	0.0315852
Day0	Neuronal_glial	Endothelial_capillary	Timp2	Itgb1	1.18608	0	1.26423	0.327977	0.606476	0.00956141	0.924556	0.249048	0.0316065
Day0	Neuronal_glial	Neuronal_glial	Col4a1	Itga1_Itgb1	1.18571	0	1.39908	0.453568	0.546197	0.0119962	0.928016	0.104194	0.0316489
Day0	Mesothelial	Mesothelial	Gpc3	Lrp1	1.18535	0	1.2707	2.13626	1.46316	0.066758	0.924734	0.000726689	0.0316913
Day0	Fibroblast_resting	Pericyte	Col4a1	Cd47	1.18523	0	1.16905	0.293832	0.574863	0.0095335	0.921781	0.251537	0.0317338
Day0	Endothelial_capillary	Pericyte	Sorbs1	Itga1	1.18518	0	1.32674	0.505712	0.647212	0.0162615	0.926222	0.0277909	0.0317762
Day0	Fibroblast_resting	Endocardial	Lama2	Itga1	1.49726	0	1.11508	0.383158	0.655676	0.0101425	0.92006	0.203689	0.0318188
Day0	Neuronal_glial	Fibroblast_resting	App	Rpsa	1.18465	0	1.39244	0.355955	0.533612	0.00994184	0.927856	0.217456	0.0318613
Day0	Neuronal_glial	Smooth_muscle_cell	Hspg2	Itgb1	1.1846	0	1.21334	0.338153	0.614258	0.0125879	0.92311	0.0855243	0.0319039
Day0	Fibroblast_transitional	Endothelial_lymphatic	Lama2	Itga6_Itgb1	1.76712	0	1.11419	0.681975	0.978041	0.0217991	0.92003	0.00923018	0.0319464
Day0	Fibroblast_transitional	Mesothelial	App	Aplp2	1.18456	0	1.37177	0.353367	0.410683	0.00951598	0.927354	0.253959	0.0319464
Day0	Endocardial	Mesothelial	Adam17	Met	0.195816	0.001	0.0375997	0.234693	0.113423	0.018814	0.678811	0.384881	0.0319555
Day0	Neuronal_glial	Endothelial_capillary	Col4a1	Itga1_Itgb1	1.18453	0	1.3961	0.452243	0.69005	0.0119706	0.927944	0.104926	0.0319891
Day0	Macrophage_infiltrating	Neuronal_glial	Timp2	Itgb1	1.18429	0	1.33287	0.335565	0.398497	0.0100806	0.92638	0.207626	0.0320317
Day0	Fibroblast_resting	Mesothelial	App	Rpsa	1.18383	0	1.39407	0.355206	0.522962	0.00995349	0.927896	0.216785	0.0320744
Day0	Fibroblast_resting	Cardiomyocyte_atrial	Vcan	Itgb1	1.18357	0	1.34994	0.424945	1.1456	0.0195255	0.926812	0.011777	0.0321171
Day0	Fibroblast_transitional	Endothelial_lymphatic	App	Aplp2	1.18346	0	1.36957	0.352397	0.456722	0.0095007	0.9273	0.255725	0.0321598
Day0	Neuronal_glial	Endothelial_capillary	Ptn	Ptprb	1.2066	0	1.11181	1.26786	1.82579	0.0930719	0.919951	0.000456036	0.0322026
Day0	Endothelial_capillary	Neuronal_glial	Jam2	Itgav_Itgb1	1.1834	0	1.39696	1.15763	1.75399	0.0575903	0.927965	0.00165617	0.0322026
Day0	Mesothelial	Cardiomyocyte_atrial	App	Aplp2	1.18929	0	1.11173	0.366706	0.458107	0.00771211	0.919949	0.395253	0.0322453
Day0	Macrophage_infiltrating	Macrophage_infiltrating	App	Cd74	1.18334	0	1.40011	1.20988	1.71112	0.0479417	0.92804	0.00433263	0.0322453
Day0	Endothelial_lymphatic	Pericyte	Fbn1	Itgb1	1.18333	0	1.30163	0.244953	0.17087	0.0099034	0.925567	0.281058	0.0322881
Day0	Neuronal_glial	Endothelial_lymphatic	Lrpap1	Lrp1	0.198552	1	0.0376603	-0.21922	-0.90121	0.00152296	0.678986	1	0.0323257
Day0	Mesothelial	Cardiomyocyte_ventricular	App	Rpsa	1.18921	0	1.11149	0.360097	0.318676	0.00793589	0.919941	0.465298	0.032331
Day0	Fibroblast_transitional	Smooth_muscle_cell	Col4a2	Itga1_Itgb1	1.18316	0	1.3994	0.625198	0.943686	0.0173395	0.928023	0.0205433	0.032331
Day0	Mesothelial	Cardiomyocyte_atrial	App	Vldlr	1.18915	0	1.11127	0.529943	0.777685	0.0217025	0.919933	0.00923018	0.0323738
Day0	Fibroblast_resting	Endothelial_lymphatic	Lama4	Itga9_Itgb1	1.18297	0	1.34194	0.702917	1.25474	0.0353042	0.92661	0.00923018	0.0323738
Day0	Fibroblast_resting	Pericyte	Fbln1	Itgb1	1.18258	0	1.2994	0.529545	1.07329	0.0240155	0.925507	0.00923018	0.0324596
Day0	Fibroblast_resting	Fibroblast_transitional	Hspg2	Lrp1	1.18243	0	1.27943	0.507141	0.737327	0.0241364	0.924972	0.00923018	0.0325026
Day0	Mesothelial	Pericyte	Gpc3	Lrp1	1.1824	0	1.26155	2.13372	1.4457	0.0662771	0.924482	0.000767179	0.0325456
Day0	Fibroblast_transitional	Neuronal_glial	Hspg2	Itgb1	1.18196	0	1.32612	0.355553	0.41931	0.013758	0.926206	0.0585815	0.0325886
Day0	Fibroblast_transitional	Endothelial_lymphatic	Col1a2	Cd36	1.18171	0.684	1.38474	0.0559393	-0.0492879	0.0101019	0.927671	1	0.0326746
Day0	Mesothelial	Pericyte	Thbs2	Itga6	0.194548	0.228	0.0376618	0.0595653	0.00690335	0.00846873	0.678991	0.727882	0.0326959
Day0	Fibroblast_resting	Mesothelial	Lamc1	Dag1	1.18155	0	1.14617	0.489026	1.10129	0.0193561	0.921065	0.0122619	0.0327177
Day0	Endocardial	Cardiomyocyte_atrial	Vwf	Itgb1	1.18138	0	1.34573	0.826148	1.31957	0.0361422	0.926706	0.00923018	0.0327608
Day0	Fibroblast_transitional	Endocardial	Dcn	Tlr4	1.92933	0	1.10781	0.368925	0.31046	0.0141087	0.919819	0.119977	0.0328039
Day0	Fibroblast_resting	Cardiomyocyte_atrial	Lamc1	Dag1	1.18114	0	1.1448	0.488591	1.13377	0.0193329	0.921021	0.0123312	0.0328039
Day0	Fibroblast_transitional	Neuronal_glial	Nid1	Itgb1	1.18052	0	1.32195	0.390238	0.464587	0.0152967	0.926098	0.0395167	0.0328471
Day0	Endocardial	Pericyte	Apoe	Sdc2	1.18024	0	1.11537	0.525467	0.79526	0.0171397	0.920069	0.0218449	0.0329335
Day0	Endocardial	Endothelial_lymphatic	App	Rpsa	1.17992	0	1.33463	0.351636	0.515526	0.00952912	0.926424	0.252203	0.0329768
Day0	Fibroblast_transitional	Endocardial	Slit2	App	1.17973	0	1.33408	0.792462	1.25078	0.0405792	0.92641	0.00872812	0.03302
Day0	Endothelial_capillary	Endocardial	App	Rpsa	1.17928	0	1.38478	0.351059	0.620493	0.00988717	0.927672	0.221666	0.0330633
Day0	Mesothelial	Neuronal_glial	Ltbp3	Itgb5	0.196296	0.375	0.0377579	0.101602	0.0505431	0.0109662	0.679268	0.913303	0.0330661
Day0	Endocardial	Mesothelial	Hsp90b1	Lrp1	1.17915	0.002	1.26055	0.196498	0.183803	0.0100731	0.924454	0.260649	0.0331066
Day0	Fibroblast_resting	Endocardial	Lamc1	Itga6_Itgb1	1.17896	0	1.13747	0.759283	1.49366	0.0358068	0.920787	0.00923018	0.03315
Day0	Mesothelial	Endothelial_lymphatic	Col1a2	Flt4	1.17881	0	1.37366	2.29275	1.66483	0.110869	0.927401	4.19649e-05	0.0332368
Day0	Endocardial	Endothelial_capillary	Efnb2	Pecam1	1.17866	0	1.12809	1.0248	1.56006	0.0659868	0.920485	0.00155557	0.0332802
Day0	Fibroblast_resting	Pericyte	Col14a1	Itga1_Itgb1	1.17864	0	1.30758	0.94809	1.76816	0.0375508	0.925724	0.00923018	0.0333237
Day0	Fibroblast_resting	Endocardial	Lama2	Dag1	1.49498	0	1.1034	0.311009	0.52784	0.0115813	0.919671	0.119881	0.0333671
Day0	Fibroblast_transitional	Cardiomyocyte_ventricular	Fbn1	Itgb1	1.17804	0	1.22528	0.249308	0.119652	0.00932249	0.923457	0.373219	0.0334107
Day0	Cardiomyocyte_ventricular	Mesothelial	Il15ra	Axl	0.195616	0.38	0.0378039	0.0268947	-0.0362116	0.0122065	0.679401	0.919763	0.0334362
Day0	Fibroblast_transitional	Cardiomyocyte_atrial	Lum	Itgb1	1.17797	0	1.3392	0.219761	0.264716	0.0112741	0.926541	0.162055	0.0334542
Day0	Fibroblast_transitional	Fibroblast_resting	Vcan	Itgb1	1.17681	0	1.37417	0.39105	0.522432	0.019876	0.927413	0.0252061	0.033585
Day0	Neuronal_glial	Endocardial	Timp2	Itgb1	1.17666	0	1.24901	0.320096	0.488775	0.0094463	0.924132	0.26082	0.033716
Day0	Endocardial	Endocardial	Adam9	Itgav	0.195648	0.041	0.0378525	0.054898	0.0515233	0.0061868	0.679541	0.963018	0.0338063
Day0	Cardiomyocyte_ventricular	Fibroblast_transitional	Vegfa	Nrp1	1.17625	0	1.33625	0.27314	0.692939	0.0262019	0.926466	0.0675379	0.0338473
Day0	Endocardial	Pericyte	Hsp90b1	Lrp1	1.1762	0	1.25147	0.193959	0.166343	0.0100005	0.924201	0.289105	0.0338911
Day0	Pericyte	Neuronal_glial	Lpl	Lrp1	1.17575	1	1.1363	-0.208997	-0.59037	0.00654314	0.92075	1	0.0339349
Day0	Fibroblast_transitional	Smooth_muscle_cell	Col5a2	Itga1_Itgb1	1.17573	0	1.3815	0.733086	1.14721	0.025303	0.927592	0.00923018	0.0339788
Day0	Endothelial_capillary	Endocardial	Gnai2	Cav1	1.17515	0	1.31758	0.68007	1.11365	0.0188671	0.925985	0.013892	0.0341105
Day0	Cardiomyocyte_ventricular	Endocardial	Sparc	Eng	1.39999	0	1.09655	0.659054	0.598215	0.0103619	0.919441	0.186959	0.0341545
Day0	Endocardial	Fibroblast_transitional	Anxa1	Dysf	0.195106	1	0.0378726	-0.141838	-0.378204	0.00201468	0.679598	1	0.0341764
Day0	Macrophage_infiltrating	Endocardial	C1qa	Cd93	1.17491	0	1.36628	1.93149	2.27846	0.199231	0.927219	2.75068e-05	0.0341985
Day0	Cardiomyocyte_atrial	Mesothelial	Bsg	Slc16a1	1.1741	0	1.36605	0.704265	1.02498	0.040371	0.927214	0.00923018	0.0342866
Day0	Endocardial	Endothelial_lymphatic	Vwf	Itga9	1.17401	0	1.32504	1.30474	2.03226	0.150906	0.926178	0.000393358	0.0343306
Day0	Fibroblast_resting	Macrophage_infiltrating	Lama2	Itga1	1.49333	0	1.09496	0.378731	0.820325	0.00995951	0.919387	0.216561	0.0344189
Day0	Pericyte	Mesothelial	Ltbp1	Itgb5	0.194677	1	0.0378991	-0.191949	-0.533007	0.00281631	0.679675	1	0.0345465
Day0	Fibroblast_transitional	Endocardial	Col1a2	Cd93	1.17295	0	1.36213	0.873259	1.2373	0.0507124	0.927117	0.00424474	0.0345514
Day0	Neuronal_glial	Macrophage_infiltrating	Ncam1	Cacna1c	1.1723	0	1.25796	1.45365	0.715949	0.0425487	0.924383	0.00923018	0.03464
Day0	Pericyte	Neuronal_glial	Col4a1	Cd47	1.17225	0	1.12356	0.280231	0.34328	0.0091625	0.920338	0.290308	0.0346843
Day0	Endocardial	Cardiomyocyte_atrial	Apoe	Vldlr	1.17299	0	1.09062	0.496385	0.872673	0.0235468	0.91924	0.00923018	0.0346843
Day0	Fibroblast_resting	Mesothelial	Serping1	Lrp1	1.17208	0	1.24897	0.476588	0.981305	0.0177903	0.924131	0.0181385	0.0347286
Day0	Mesothelial	Endothelial_capillary	Fbln1	Itgb1	1.17182	0	1.21965	0.50133	0.76055	0.0225415	0.923294	0.00923018	0.0347729
Day0	Neuronal_glial	Neuronal_glial	Apoe	Lrp1	1.17164	0	1.13071	0.387393	0.261338	0.0117727	0.92057	0.165312	0.0348173
Day0	Smooth_muscle_cell	Fibroblast_resting	Apoe	Lrp1	1.25656	0	1.08945	0.456982	0.934983	0.011343	0.9192	0.130076	0.0348617
Day0	Endothelial_lymphatic	Cardiomyocyte_atrial	App	Rpsa	1.17163	0	1.34059	0.344081	0.640311	0.00957168	0.926576	0.247564	0.0348617
Day0	Fibroblast_transitional	Neuronal_glial	Fam3c	Lifr	0.194973	0.548	0.0379873	-0.0081194	-0.113314	0.00455032	0.679928	1	0.0349165
Day0	Fibroblast_transitional	Macrophage_infiltrating	Lama2	Itga9_Itgb1	1.76306	0	1.08833	0.613199	0.932928	0.0218892	0.919162	0.00923018	0.0350396
Day0	Fibroblast_resting	Neuronal_glial	Col4a1	Cd47	1.17119	0	1.12214	0.279387	0.444438	0.00915089	0.920291	0.291608	0.0350841
Day0	Mesothelial	Smooth_muscle_cell	Serping1	Lrp1	1.18993	0	1.0878	0.500962	0.500112	0.0154947	0.919144	0.0350839	0.0351287
Day0	Endothelial_capillary	Endothelial_capillary	Hspg2	Itgb1	1.1711	0	1.21739	0.330348	0.746269	0.01263	0.923229	0.0843809	0.0351733
Day0	Fibroblast_transitional	Fibroblast_transitional	Lama2	Itga9_Itgb1	1.76289	0	1.08727	0.61297	0.916031	0.0218678	0.919126	0.00923018	0.0352625
Day0	Neuronal_glial	Smooth_muscle_cell	Lama2	Rpsa	1.17051	0.374	1.21735	0.0154232	-0.0880033	0.00795939	0.923227	0.953483	0.0352625
Day0	Pericyte	Smooth_muscle_cell	St6gal1	Egfr	0.195094	0.624	0.0380128	0.00623643	-0.0994324	0.00556683	0.680001	1	0.0352865
Day0	Endothelial_lymphatic	Macrophage_infiltrating	App	Lrp1	1.17046	0	1.33742	0.396334	0.675736	0.0125957	0.926495	0.0853021	0.0353072
Day0	Cardiomyocyte_ventricular	Smooth_muscle_cell	Lama2	Itga1	1.16989	0	1.36743	0.334927	0.220492	0.0124378	0.927248	0.212571	0.0353966
Day0	Macrophage_infiltrating	Neuronal_glial	Lum	Itgb1	1.16989	0.004	1.29114	0.212074	0.187477	0.0108696	0.925287	0.255978	0.0354414
Day0	Fibroblast_transitional	Cardiomyocyte_ventricular	Lamc1	Dag1	1.20327	0	1.08601	0.501421	0.732839	0.0183401	0.919082	0.0158568	0.0354414
Day0	Fibroblast_transitional	Pericyte	Col4a1	Cd47	1.16988	0	1.14757	0.281613	0.383336	0.00935829	0.921109	0.269831	0.0354862
Day0	Fibroblast_transitional	Mesothelial	Col1a2	Cd36	1.16941	0.719	1.35301	0.0475442	-0.355943	0.00987038	0.926889	1	0.0355758
Day0	Pericyte	Mesothelial	Col4a3	Itga1_Itgb1	0.195401	0.947	0.0380259	-0.0805067	-0.293424	0.00301639	0.680038	1	0.0356564
Day0	Fibroblast_resting	Pericyte	Serping1	Lrp1	1.16913	0	1.23997	0.474049	0.963844	0.0176621	0.923878	0.0188317	0.0356656
Day0	Endothelial_capillary	Neuronal_glial	Cxcl12	Itga4	1.16899	0	1.2892	2.53282	2.3552	0.206559	0.925235	6.2591e-07	0.0357105
Day0	Endocardial	Smooth_muscle_cell	Lum	Itgb1	1.1688	0	1.16211	0.210849	0.349417	0.0097833	0.921566	0.23058	0.0358454
Day0	Macrophage_infiltrating	Macrophage_infiltrating	Dcn	Egfr	1.48119	0.021	1.08017	0.144205	0.161744	0.0112179	0.918882	0.341851	0.0359355
Day0	Endothelial_capillary	Fibroblast_resting	App	Rpsa	1.16811	0	1.3567	0.340869	0.694097	0.00968667	0.926981	0.2392	0.0359805
Day0	Mesothelial	Endocardial	Col3a1	Itga1_Itgb1	1.45653	0	1.07959	0.50624	0.663802	0.010038	0.918862	0.140764	0.0359805
Day0	Fibroblast_resting	Endocardial	Fgf2	Sdc4	0.19527	0	0.0381156	0.208983	0.334618	0.0151035	0.680294	0.138923	0.0360264
Day0	Mesothelial	Fibroblast_resting	Col3a1	Ddr2	1.45636	0	1.07874	0.725206	1.21577	0.0366944	0.918833	0.00923018	0.0360708
Day0	Endocardial	Endothelial_lymphatic	Fn1	Itga9	1.16797	0	1.31364	1.07787	1.86228	0.0756209	0.925882	0.00117971	0.0360708
Day0	Neuronal_glial	Cardiomyocyte_atrial	Col1a1	Cd36	1.17518	0.575	1.07842	0.0033494	-0.181383	0.00982318	0.918821	1	0.0361159
Day0	Fibroblast_transitional	Smooth_muscle_cell	Lama4	Dag1	1.16783	0	1.27834	0.453897	0.81653	0.0175508	0.924942	0.019325	0.0361611
Day0	Macrophage_infiltrating	Cardiomyocyte_ventricular	Col1a2	Cd36	1.38527	0.001	1.07821	0.0935414	0.180418	0.0078657	0.918814	0.48067	0.0361611
Day0	Fibroblast_transitional	Endothelial_capillary	Angpt1	Itgb1	1.16771	0	1.20678	0.415173	0.791008	0.0218518	0.922918	0.0126552	0.0362063
Day0	Fibroblast_transitional	Fibroblast_resting	Col1a1	Cd36	1.16765	0.706	1.36315	0.0787297	-0.213046	0.0124168	0.927142	1	0.0362516
Day0	Fibroblast_resting	Pericyte	Hspg2	Itgb1	1.16764	0	1.25465	0.334424	0.610824	0.0130166	0.92429	0.0752371	0.0362968
Day0	Endocardial	Macrophage_infiltrating	Dcn	Egfr	1.478	0	1.07745	0.142298	-0.0218294	0.0111897	0.918788	0.724505	0.0362968
Day0	Cardiomyocyte_atrial	Pericyte	S100a1	Ryr2	1.16697	1	1.30389	-0.0888127	-0.439632	0.00985926	0.925626	1	0.0363875
Day0	Endocardial	Neuronal_glial	Tgfb1	Itgb5	0.197516	0.406	0.038169	0.0658815	0.0132788	0.00778871	0.680447	0.955725	0.0363962
Day0	Pericyte	Pericyte	Sorbs1	Itga1	1.16682	0	1.27298	0.491603	0.575138	0.0156026	0.924796	0.0340877	0.0364328
Day0	Endocardial	Endothelial_capillary	Col1a2	Cd36	1.70819	0	1.07623	0.29947	0.207913	0.00785124	0.918746	0.48379	0.0364328
Day0	Neuronal_glial	Smooth_muscle_cell	Nid1	Itgb1	1.16653	0	1.15475	0.355252	0.644867	0.0133619	0.921336	0.0673208	0.0365236
Day0	Endothelial_lymphatic	Smooth_muscle_cell	Col4a1	Itga1_Itgb1	1.16606	0	1.35819	0.454699	0.730831	0.0116455	0.927018	0.117323	0.036569
Day0	Endothelial_lymphatic	Macrophage_infiltrating	App	Rpsa	1.16531	0	1.3235	0.338313	0.648112	0.00944966	0.926138	0.260563	0.0366144
Day0	Endothelial_capillary	Mesothelial	Lpl	Lrp1	1.165	1	1.23738	-0.206719	-0.483316	0.00712519	0.923804	1	0.0367054
Day0	Macrophage_infiltrating	Fibroblast_transitional	Apoe	Lrp6	1.42831	0	1.07472	0.796165	1.3253	0.0226137	0.918693	0.00923018	0.0367054
Day0	Endothelial_capillary	Macrophage_infiltrating	Mfge8	Pdgfrb	0.195893	0.361	0.0382298	0.0285851	-0.0477056	0.00377717	0.68062	1	0.0367661
Day0	Mesothelial	Fibroblast_transitional	Apoe	Sdc2	1.16411	0	1.33499	0.58641	0.695487	0.0205145	0.926434	0.00923018	0.0367965
Day0	Fibroblast_resting	Endocardial	Lama2	Itga9_Itgb1	1.48922	0	1.07396	0.455052	0.880326	0.0216	0.918667	0.00923018	0.0368421
Day0	Mesothelial	Smooth_muscle_cell	App	Lrp1	1.17827	0	1.0734	0.412879	0.382942	0.0101093	0.918647	0.206403	0.0370247
Day0	Fibroblast_transitional	Pericyte	Dcn	Egfr	1.92441	0	1.07292	0.364915	0.345893	0.0111426	0.91863	0.140369	0.0370705
Day0	Mesothelial	Mesothelial	Tgm2	Itgb1	1.16267	0	1.35007	0.95697	1.04795	0.0302602	0.926815	0.00923018	0.0371162
Day0	Mesothelial	Smooth_muscle_cell	Lrig2	Egfr	0.195663	0.705	0.0382428	-0.0243798	-0.179775	0.00570048	0.680657	1	0.0371359
Day0	Mesothelial	Endocardial	Fbln1	Itgb1	1.16241	0	1.20496	0.49345	0.642849	0.0222701	0.922864	0.00949296	0.037162
Day0	Neuronal_glial	Fibroblast_transitional	Alcam	Nrp1	1.16229	0	1.29735	1.24795	1.12412	0.0576728	0.925453	0.00567132	0.0372078
Day0	Neuronal_glial	Endocardial	Col4a1	Cd93	1.16213	0	1.33929	0.636299	0.86057	0.0254791	0.926543	0.00923018	0.0372536
Day0	Fibroblast_resting	Fibroblast_resting	Sparc	Fgfr1	1.19619	0	1.07181	0.620304	1.29797	0.0241605	0.918592	0.00923018	0.0372536
Day0	Endothelial_capillary	Pericyte	Lpl	Lrp1	1.16205	1	1.22846	-0.209258	-0.500777	0.00707386	0.923549	1	0.0373454
Day0	Endothelial_capillary	Endocardial	Hspg2	Itgb1	1.16169	0	1.20274	0.322467	0.628568	0.012478	0.922798	0.0885665	0.0374372
Day0	Smooth_muscle_cell	Neuronal_glial	Efnb2	Pecam1	0.198547	0.98	0.0382743	-0.102284	-0.523218	0.00223882	0.680746	1	0.0375058
Day0	Endocardial	Mesothelial	Lpl	Lrp2	1.16145	0.065	1.29118	2.1697	0.618975	0.0608013	0.925288	0.042202	0.0375292
Day0	Neuronal_glial	Mesothelial	Lpl	Lrp1	1.16081	0.996	1.23051	-0.209726	-0.50487	0.00708566	0.923608	1	0.0376673
Day0	Endocardial	Endocardial	Gnai2	Cav1	1.16059	0	1.27602	0.664191	1.01801	0.018272	0.924879	0.0161202	0.0377134
Day0	Fibroblast_transitional	Smooth_muscle_cell	Col1a1	Cd36	1.16055	0.603	1.34635	0.0738853	-0.0284376	0.0122637	0.926722	1	0.0377595
Day0	Mesothelial	Smooth_muscle_cell	Hsp90b1	Lrp1	1.17347	0.007	1.06748	0.185948	0.168271	0.00853028	0.91844	0.37199	0.0377595
Day0	Endothelial_lymphatic	Endothelial_lymphatic	Col4a1	Cd47	1.1603	0	1.34521	0.331454	0.497749	0.01097	0.926693	0.149394	0.0378518
Day0	Endothelial_lymphatic	Endocardial	Tfpi	Sdc4	0.19574	0.127	0.0382956	0.0769537	0.160741	0.00730247	0.680807	0.604486	0.0378755
Day0	Fibroblast_transitional	Mesothelial	Dcn	Egfr	1.92224	0	1.05755	0.362065	0.243017	0.0109831	0.91809	0.185632	0.0378755
Day0	Smooth_muscle_cell	Endothelial_capillary	Timp3	Kdr	1.15984	0	1.19352	0.804603	1.35908	0.0184987	0.922524	0.0152783	0.0379905
Day0	Macrophage_infiltrating	Pericyte	Col4a1	Itga1_Itgb1	1.15927	0	1.25086	0.492147	0.651311	0.0107252	0.924184	0.140764	0.0380368
Day0	Endothelial_lymphatic	Neuronal_glial	Fbn1	Itgb1	1.15876	0.003	1.25892	0.224381	0.0823068	0.00957842	0.924409	0.445421	0.0380831
Day0	Endocardial	Pericyte	Sorbs1	Itga1	1.15855	0	1.24874	0.48524	0.557493	0.0153055	0.924125	0.0370624	0.0381295
Day0	Fibroblast_resting	Mesothelial	Slit2	App	1.17559	0	1.06409	0.710956	1.24023	0.0323665	0.918321	0.00923018	0.0381295
Day0	Mesothelial	Endothelial_lymphatic	Sparc	Eng	1.23206	0	1.0637	0.380252	0.36472	0.0100516	0.918308	0.210379	0.0381758
Day0	Macrophage_infiltrating	Fibroblast_transitional	Cd14	Ripk1	0.195802	0	0.0383135	0.779983	0.539787	0.0902499	0.680857	0.0218183	0.0382453
Day0	Neuronal_glial	Pericyte	Apoe	Sdc2	1.15849	0	1.08695	0.506597	0.622162	0.0167029	0.919115	0.0245601	0.0383151
Day0	Fibroblast_transitional	Endocardial	Angpt1	Itgb1	1.1583	0	1.19225	0.407292	0.673307	0.0215888	0.922486	0.0139966	0.0383616
Day0	Fibroblast_resting	Neuronal_glial	Fbln1	Itgb1	1.15802	0	1.25676	0.508973	0.984732	0.0232274	0.924349	0.00923018	0.0384081
Day0	Neuronal_glial	Pericyte	Lpl	Lrp1	1.15786	0.999	1.22165	-0.212265	-0.52233	0.00703463	0.923352	1	0.0384546
Day0	Mesothelial	Smooth_muscle_cell	Gpc3	Cd81	1.15726	0	1.18351	2.06216	1.50593	0.0506635	0.922222	0.00338121	0.0385477
Day0	Pericyte	Endothelial_capillary	Col1a1	Cd36	1.70567	0	1.06077	0.325159	0.320183	0.00966247	0.918204	0.240888	0.0385943
Day0	Cardiomyocyte_ventricular	Macrophage_infiltrating	Il15ra	Axl	0.197167	0.307	0.038344	0.029227	-0.02338	0.0123809	0.680944	0.835008	0.038615
Day0	Mesothelial	Macrophage_infiltrating	Col3a1	Itga1_Itgb1	1.4526	0	1.06011	0.501813	0.828451	0.00985689	0.91818	0.140764	0.038641
Day0	Fibroblast_resting	Neuronal_glial	Hsp90b1	Lrp1	1.1569	0.008	1.11067	0.174526	0.126408	0.00887543	0.919914	0.361387	0.038781
Day0	Endothelial_capillary	Endothelial_capillary	Vegfc	Flt1	1.15636	0	1.06466	1.10434	1.88768	0.0751064	0.918341	0.000979899	0.0388278
Day0	Neuronal_glial	Endothelial_capillary	Hspg2	Itgb1	1.1562	0	1.1708	0.314371	0.503947	0.0121467	0.921834	0.0997947	0.0388745
Day0	Fibroblast_resting	Fibroblast_transitional	Psap	Lrp1	1.15605	0	1.19887	0.364074	0.378534	0.0159349	0.922684	0.0755406	0.0389213
Day0	Fibroblast_transitional	Fibroblast_resting	Lama2	Itga9_Itgb1	1.75826	0	1.05777	0.606637	0.921491	0.0212745	0.918097	0.00923018	0.0389681
Day0	Pericyte	Endothelial_lymphatic	Fbn1	Itgb1	1.156	0	1.2996	0.223245	0.407274	0.00988795	0.925513	0.221514	0.0389681
Day0	Endocardial	Endothelial_lymphatic	Sema4d	Met	0.197041	0	0.038345	0.504799	0.591973	0.0820205	0.680946	0.0145679	0.0389847
Day0	Fibroblast_transitional	Neuronal_glial	Col4a1	Cd47	1.15584	0	1.10151	0.267168	0.252911	0.00898271	0.919608	0.31027	0.039015
Day0	Fibroblast_resting	Endothelial_lymphatic	Lamc1	Itga1	1.15557	0	1.05883	0.537029	1.16758	0.0154955	0.918135	0.0350649	0.0391088
Day0	Pericyte	Cardiomyocyte_atrial	Lpl	Vldlr	1.15535	1	1.06808	-0.118875	-0.152132	0.0127536	0.918461	1	0.0392026
Day0	Endocardial	Smooth_muscle_cell	Col4a1	Itga1_Itgb1	1.15497	0	1.33148	0.445878	0.61505	0.0114165	0.926344	0.126807	0.0392496
Day0	Mesothelial	Pericyte	Col6a6	Itga1_Itgb1	1.15456	0	1.23707	1.11167	1.66267	0.0576609	0.923795	0.00163912	0.0392966
Day0	Endothelial_lymphatic	Smooth_muscle_cell	Timp2	Itgb1	1.15431	0	1.11516	0.291608	0.608596	0.00843405	0.920062	0.387062	0.0393437
Day0	Fibroblast_transitional	Pericyte	Dcn	Erbb4	1.91759	0	1.02451	0.221718	-0.0813958	0.00916929	0.916888	0.92619	0.0393543
Day0	Endothelial_capillary	Endothelial_lymphatic	Calr	Lrp1	0.201065	1	0.0384472	-0.309182	-1.03059	0.00092982	0.681236	1	0.0393543
Day0	Cardiomyocyte_ventricular	Endothelial_lymphatic	Vegfa	Itgb1	1.15322	0	1.2921	0.292714	0.935012	0.0210127	0.925313	0.0537694	0.0394849
Day0	Neuronal_glial	Pericyte	Timp2	Itgb1	1.15295	0	1.21067	0.300243	0.437011	0.00915633	0.923032	0.290865	0.0395321
Day0	Fibroblast_resting	Endothelial_capillary	App	Aplp2	1.15291	0	1.32619	0.32644	0.596199	0.00919977	0.926208	0.286343	0.0395792
Day0	Endothelial_capillary	Fibroblast_transitional	Hspg2	Lrp1	1.15276	0	1.18884	0.475331	0.703307	0.0224274	0.922383	0.00923018	0.0396264
Day0	Endocardial	Smooth_muscle_cell	Apoe	Lrp1	1.16211	0	1.05346	0.379321	0.47793	0.0109684	0.917944	0.14945	0.0397209
Day0	Fibroblast_transitional	Smooth_muscle_cell	Timp2	Itgb1	1.15199	0	1.10764	0.289287	0.507384	0.00837715	0.919813	0.395176	0.0397209
Day0	Pericyte	Cardiomyocyte_ventricular	Fam3c	Lifr	0.196337	0.667	0.0384647	-0.00648681	-0.115896	0.0046075	0.681285	1	0.0397239
Day0	Endocardial	Endothelial_capillary	Lama4	Itga6_Itgb1	1.15195	0	1.32199	0.819335	1.19048	0.0338325	0.926099	0.00923018	0.0397682
Day0	Pericyte	Mesothelial	Lama2	Dag1	1.15195	0.025	1.10582	0.127835	0.192507	0.0116067	0.919752	0.356892	0.0398155
Day0	Neuronal_glial	Smooth_muscle_cell	Sorbs1	Itga1	1.1518	0	1.32384	0.433672	0.627282	0.016226	0.926147	0.0282242	0.0398628
Day0	Endothelial_lymphatic	Fibroblast_transitional	Psap	Lrp1	1.15168	0	1.18553	0.359973	0.398845	0.0157577	0.922284	0.0647262	0.0399102
Day0	Mesothelial	Mesothelial	Lpl	Lrp1	1.15167	0.999	1.21555	-0.216283	-0.507225	0.0069995	0.923175	1	0.0399575
Day0	Pericyte	Cardiomyocyte_atrial	Lama2	Dag1	1.15154	0.004	1.10449	0.1274	0.224992	0.0115928	0.919708	0.334427	0.0400049
Day0	Smooth_muscle_cell	Cardiomyocyte_ventricular	Col1a2	Cd36	1.37911	0.01	1.04989	0.087825	0.218198	0.00765904	0.917816	0.523719	0.0400524
Day0	Smooth_muscle_cell	Fibroblast_transitional	Serping1	Lrp1	1.15152	0	1.18505	0.43049	0.455376	0.0168799	0.922269	0.0422436	0.0400524
Day0	Macrophage_infiltrating	Mesothelial	Mfge8	Itgb5	0.196221	0.652	0.0384994	-0.0197968	-0.0681209	0.00512165	0.681383	1	0.0400935
Day0	Fibroblast_resting	Neuronal_glial	Col5a2	Itga1_Itgb1	1.15145	0	1.3235	0.702372	1.2443	0.0242408	0.926139	0.00923018	0.0400998
Day0	Smooth_muscle_cell	Fibroblast_resting	Serpine2	Lrp1	1.24639	0	1.04966	0.677784	1.5465	0.0308869	0.917807	0.00923018	0.0401473
Day0	Pericyte	Endothelial_lymphatic	Col4a1	Itga1_Itgb1	1.15129	0	1.05344	0.348031	0.579366	0.0090325	0.917943	0.304176	0.04029
Day0	Neuronal_glial	Cardiomyocyte_atrial	Apoe	Vldlr	1.15124	0	1.06283	0.477515	0.699575	0.0229468	0.918277	0.00923018	0.0403376
Day0	Neuronal_glial	Mesothelial	Slit2	Robo1	0.196524	0.465	0.038515	0.0240068	0.0127889	0.00857264	0.681427	1	0.0404631
Day0	Fibroblast_resting	Endothelial_capillary	Col5a2	Itga1_Itgb1	1.15027	0	1.32068	0.701048	1.38816	0.0241891	0.926065	0.00923018	0.0405759
Day0	Fibroblast_resting	Endothelial_lymphatic	Col4a1	Itga1_Itgb1	1.15024	0	1.0521	0.347188	0.680524	0.00902105	0.917895	0.305523	0.0406237
Day0	Fibroblast_resting	Neuronal_glial	Vcan	Itga4	1.15005	0	1.25546	2.29345	2.23021	0.201909	0.924313	3.6725e-06	0.0406715
Day0	Mesothelial	Macrophage_infiltrating	Col1a1	Cd36	1.19107	0.476	1.0451	0.00768328	-0.0385418	0.00951972	0.917643	1	0.0407193
Day0	Pericyte	Endocardial	Lama2	Itga6_Itgb1	1.14936	0	1.09743	0.398092	0.584874	0.0214712	0.919471	0.0156795	0.0407671
Day0	Cardiomyocyte_ventricular	Fibroblast_resting	Dcn	Egfr	1.14936	1	1.21749	0.0900176	-0.329587	0.0126441	0.923232	1	0.040815
Day0	Endothelial_lymphatic	Cardiomyocyte_ventricular	Tfpi	Lrp1	0.196316	1	0.038526	-0.217762	-1.00268	0.00203966	0.681458	1	0.0408326
Day0	Endocardial	Endothelial_lymphatic	Col4a1	Cd47	1.14921	0	1.31875	0.322633	0.381968	0.0107543	0.926015	0.162535	0.0408629
Day0	Fibroblast_resting	Smooth_muscle_cell	Lama4	Dag1	1.14908	0	1.24551	0.437462	0.986801	0.0171	0.924034	0.0221125	0.0409108
Day0	Fibroblast_resting	Fibroblast_resting	Calr	Lrp1	1.24462	0	1.0427	0.648372	1.45615	0.0252169	0.917556	0.00923018	0.0409108
Day0	Mesothelial	Pericyte	Lpl	Lrp1	1.14872	1	1.20679	-0.218822	-0.524685	0.00694908	0.922918	1	0.0410067
Day0	Smooth_muscle_cell	Mesothelial	Col4a1	Cd47	1.1487	0	1.23545	0.283275	0.457952	0.0100749	0.923749	0.208203	0.0410547
Day0	Endocardial	Neuronal_glial	Vwf	Itga4	1.14785	0	1.25154	2.69466	2.40419	0.373739	0.924203	9.03655e-08	0.0411507
Day0	Pericyte	Cardiomyocyte_ventricular	Ltbp1	Itgb5	0.196604	1	0.0386504	-0.189191	-0.554504	0.00287214	0.681808	1	0.0412021
Day0	Endocardial	Smooth_muscle_cell	Hspg2	Itgb1	1.14756	0	1.09328	0.298428	0.618145	0.0113424	0.91933	0.130177	0.0412951
Day0	Fibroblast_resting	Macrophage_infiltrating	App	Cd74	1.14756	0	1.31443	1.17725	1.80687	0.0450081	0.925903	0.00561396	0.0413432
Day0	Endothelial_lymphatic	Cardiomyocyte_ventricular	Lama4	Dag1	1.16505	0	1.04001	0.425674	0.803632	0.0142787	0.917459	0.0499746	0.0413432
Day0	Pericyte	Fibroblast_transitional	Serping1	Lrp1	1.14732	0	1.17222	0.426553	0.451112	0.0166971	0.921878	0.0439506	0.0414396
Day0	Endothelial_capillary	Neuronal_glial	Col4a1	Itgav_Itgb8	1.22684	0	1.03924	0.848385	1.24129	0.0384239	0.917431	0.00923018	0.0414396
Day0	Mesothelial	Smooth_muscle_cell	Col14a1	Itga1_Itgb1	1.14719	0	1.31275	0.925774	1.40137	0.0376991	0.925859	0.00923018	0.0414878
Day0	Cardiomyocyte_ventricular	Macrophage_infiltrating	Lpl	Cd44	1.53144	0	1.03897	0.666501	1.14803	0.0494037	0.917421	0.00923018	0.0415361
Day0	Fibroblast_transitional	Fibroblast_resting	Dcn	Tlr4	1.90399	0	0.928051	0.334115	0.224889	0.0118193	0.913042	0.206906	0.0415716
Day0	Fibroblast_transitional	Endocardial	Fn1	Itgav_Itgb1	0.197689	0.998	0.0387353	-0.0818819	-0.401503	0.00184578	0.682045	1	0.0415716
Day0	Fibroblast_resting	Macrophage_infiltrating	Cfh	Itgam	1.40509	0	1.03812	1.39833	1.36748	0.104857	0.91739	0.000833382	0.0416327
Day0	Neuronal_glial	Endocardial	Hspg2	Itgb1	1.14679	0	1.15671	0.30649	0.386246	0.0120004	0.921397	0.103979	0.0417294
Day0	Macrophage_infiltrating	Pericyte	Col3a1	Itga1_Itgb1	1.14631	0	1.2129	0.502649	0.607403	0.0112776	0.923098	0.133252	0.0417778
Day0	Endothelial_lymphatic	Endocardial	Gnai2	Cav1	1.14583	0	1.2339	0.648097	1.06055	0.0176689	0.923705	0.0187603	0.0418262
Day0	Fibroblast_transitional	Fibroblast_transitional	Col1a1	Cd36	1.14571	0.825	1.31124	0.0637622	-0.179434	0.011944	0.92582	1	0.0418747
Day0	Endothelial_lymphatic	Endothelial_lymphatic	App	Rpsa	1.14542	0	1.26977	0.320181	0.542045	0.00906605	0.924708	0.299974	0.0419231
Day0	Pericyte	Endothelial_lymphatic	C3	Lrp1	0.20206	1	0.0387587	-0.268589	-1.08003	0.000872927	0.682111	1	0.041941
Day0	Fibroblast_transitional	Endothelial_lymphatic	Slit2	App	1.14523	0	1.26925	0.761007	1.2773	0.0386072	0.924694	0.00923018	0.0420202
Day0	Fibroblast_transitional	Endocardial	Angpt1	Tek	1.14501	0	1.17175	0.77466	1.2548	0.0515572	0.921864	0.0090886	0.0420687
Day0	Fibroblast_transitional	Fibroblast_resting	Lamc1	Dag1	1.18925	0	1.0354	0.486492	0.632789	0.0174854	0.91729	0.0196674	0.0420687
Day0	Fibroblast_transitional	Endocardial	Col3a1	Itga1_Itgb1	1.4057	0	1.03528	0.470314	0.4372	0.00962602	0.917286	0.242909	0.0421173
Day0	Neuronal_glial	Smooth_muscle_cell	Col1a2	Itga1_Itgb1	1.14451	0	1.30628	0.652206	1.00683	0.021919	0.925689	0.00923018	0.0421173
Day0	Mesothelial	Fibroblast_transitional	Sparc	Fgfr1	1.22453	0	1.035	0.622656	0.852898	0.0233308	0.917276	0.00923018	0.0422632
Day0	Mesothelial	Fibroblast_transitional	Gpc3	Igf1r	1.14435	0	1.14346	2.26447	1.78661	0.0893942	0.920979	0.000125535	0.0422632
Day0	Fibroblast_transitional	Fibroblast_transitional	Dcn	Tlr4	1.89924	0	0.894385	0.327596	0.225096	0.0113906	0.911564	0.206618	0.0423104
Day0	Mesothelial	Fibroblast_transitional	Tfpi	Vldlr	0.198542	1	0.0387635	-0.169798	-0.528096	0.0042556	0.682125	1	0.0423104
Day0	Fibroblast_transitional	Fibroblast_resting	Col3a1	Ddr2	1.40553	0	1.03447	0.68928	0.989167	0.0351883	0.917256	0.00923018	0.0423119
Day0	Cardiomyocyte_ventricular	Fibroblast_transitional	Psap	Lrp1	1.14365	0	1.16101	0.352431	0.393265	0.0154316	0.921531	0.0678178	0.0423606
Day0	Fibroblast_transitional	Neuronal_glial	Col1a1	Itga1_Itgb1	1.14326	0	1.30544	0.686571	0.935602	0.0273509	0.925667	0.00923018	0.0424581
Day0	Fibroblast_resting	Neuronal_glial	Hspg2	Itgb1	1.14307	0	1.21348	0.313852	0.522261	0.0125894	0.923115	0.0854502	0.0425557
Day0	Pericyte	Smooth_muscle_cell	Lpl	Lrp1	1.14447	1	1.03169	-0.235939	-0.546875	0.00594078	0.917154	1	0.0426534
Day0	Macrophage_infiltrating	Endothelial_capillary	C1qa	Cd93	1.14267	0	1.28284	1.88646	2.22716	0.187063	0.925064	3.45594e-05	0.0426534
Day0	Endothelial_lymphatic	Cardiomyocyte_ventricular	Plau	Lrp1	0.197254	1	0.0388873	0.149013	-0.714401	0.00789298	0.68247	1	0.0426798
Day0	Fibroblast_transitional	Endocardial	Dcn	Erbb4	1.89592	0	0.870854	0.202947	-0.321089	0.00779406	0.910483	1	0.0426798
Day0	Endocardial	Neuronal_glial	Lama4	Dag1	1.14235	0	1.29849	0.449133	0.679099	0.0178275	0.925483	0.0180575	0.0427023
Day0	Fibroblast_transitional	Endothelial_capillary	Col1a1	Itga1_Itgb1	1.14208	0	1.30265	0.685246	1.07946	0.0272926	0.925594	0.00923018	0.0427512
Day0	Mesothelial	Endocardial	Dcn	Tlr4	1.80499	0	1.03013	0.294597	0.142272	0.0131193	0.917096	0.330732	0.0428982
Day0	Endocardial	Neuronal_glial	Fn1	Itga4_Itgb1	1.14181	0	1.24077	2.46779	2.23421	0.187286	0.9239	1.1689e-06	0.0428982
Day0	Fibroblast_resting	Pericyte	Col6a2	Itga1_Itgb1	1.14128	0	1.19819	0.934108	1.64864	0.0480556	0.922663	0.00426063	0.0430453
Day0	Fibroblast_transitional	Fibroblast_resting	Gpi1	Amfr	0.197355	1	0.0389091	-0.12455	-0.347071	0.00341953	0.682531	1	0.0430491
Day0	Neuronal_glial	Cardiomyocyte_atrial	App	Rpsa	1.14089	0	1.27957	0.316047	0.500264	0.00913596	0.924975	0.293473	0.0431436
Day0	Neuronal_glial	Endocardial	H2-K1	Aplp2	1.24478	0	1.02862	0.583649	0.882091	0.014409	0.917041	0.047998	0.0431436
Day0	Fibroblast_transitional	Endothelial_capillary	Col1a2	Cd93	1.1407	0	1.27894	0.828232	1.18599	0.0476152	0.924959	0.00602354	0.0431928
Day0	Endocardial	Neuronal_glial	Col5a2	Itga1_Itgb1	1.14064	0	1.29965	0.691575	1.073	0.0238039	0.925514	0.00923018	0.043242
Day0	Endocardial	Endothelial_capillary	Lum	Itgb1	1.1404	0	1.12137	0.187066	0.239106	0.00944035	0.920266	0.261333	0.0432912
Day0	Fibroblast_transitional	Fibroblast_resting	Dcn	Erbb4	1.89232	0	0.84534	0.19983	-0.243452	0.00756571	0.909264	1	0.0434184
Day0	Fibroblast_transitional	Mesothelial	Igf1	Insr	0.198666	0.997	0.0389272	-0.133391	-0.467642	0.00396081	0.682581	1	0.0434184
Day0	Fibroblast_resting	Fibroblast_transitional	Serpine2	Lrp1	1.14006	0	1.15006	0.631241	1.04121	0.0338412	0.921188	0.00923018	0.043439
Day0	Endothelial_lymphatic	Cardiomyocyte_atrial	Reln	Vldlr	1.13997	0	1.04843	2.58593	1.81814	0.0873503	0.917763	0.000146845	0.0434883
Day0	Neuronal_glial	Macrophage_infiltrating	Ncam1	Ptpra	1.13992	0	1.15997	1.89146	1.70227	0.0928803	0.921499	9.49743e-05	0.0435376
Day0	Neuronal_glial	Smooth_muscle_cell	Apoe	Lrp1	1.14036	0	1.02662	0.360451	0.304833	0.0106889	0.916967	0.167695	0.043587
Day0	Neuronal_glial	Macrophage_infiltrating	App	Lrp1	1.13971	0	1.27653	0.368301	0.535688	0.0120224	0.924893	0.103465	0.043587
Day0	Endocardial	Endothelial_capillary	Col5a2	Itga1_Itgb1	1.13946	0	1.29688	0.69025	1.21685	0.0237532	0.92544	0.00923018	0.0436859
Day0	Fibroblast_transitional	Cardiomyocyte_atrial	Fn1	Sdc2	0.19838	1	0.0389827	-0.220019	-0.730393	0.00142024	0.682736	1	0.0437877
Day0	Fibroblast_transitional	Mesothelial	Vcan	Itgb1	1.13874	0	1.29244	0.359168	0.418362	0.0186939	0.925322	0.0563805	0.0438343
Day0	Fibroblast_transitional	Cardiomyocyte_ventricular	Lama2	Itga1	1.7529	0	1.02365	0.530223	0.612487	0.00931081	0.916856	0.171492	0.0438343
Day0	Mesothelial	Pericyte	Fbln1	Itgb1	1.1387	0	1.16798	0.473596	0.591085	0.0215865	0.921747	0.0146269	0.0438838
Day0	Fibroblast_transitional	Mesothelial	App	Rpsa	1.13853	0	1.27904	0.313908	0.352817	0.00913221	0.924961	0.293753	0.0439334
Day0	Fibroblast_resting	Fibroblast_transitional	Timp2	Itgb1	1.1384	0	1.28473	0.323444	0.613432	0.00971652	0.925115	0.236565	0.0440822
Day0	Fibroblast_transitional	Cardiomyocyte_ventricular	Fam3c	Lifr	0.197626	0.656	0.0389943	-0.00411451	-0.118089	0.00467094	0.682768	1	0.044157
Day0	Neuronal_glial	Endothelial_capillary	Nid1	Itgb1	1.13813	0	1.11427	0.33147	0.534556	0.0128935	0.920033	0.077898	0.0442313
Day0	Neuronal_glial	Smooth_muscle_cell	Lgals1	Itgb1	1.13812	0	1.06269	0.457286	0.815009	0.0159519	0.918272	0.0307069	0.0442811
Day0	Neuronal_glial	Pericyte	Lamc1	Itga1	1.13812	0	1.18892	0.61969	0.731121	0.0173994	0.922386	0.0201518	0.0443308
Day0	Endothelial_capillary	Pericyte	Hspg2	Itgb1	1.13798	0	1.16582	0.302613	0.576804	0.0120949	0.921681	0.101259	0.0443806
Day0	Neuronal_glial	Fibroblast_transitional	Hspg2	Lrp1	1.13786	0	1.14334	0.459354	0.460984	0.0215691	0.920975	0.0406505	0.0444305
Day0	Fibroblast_resting	Fibroblast_transitional	Apoe	Sdc2	1.13781	0	1.26629	0.563594	0.906493	0.0194588	0.924613	0.0119455	0.0444803
Day0	Fibroblast_transitional	Endocardial	Tfpi	Lrp1	0.197718	1	0.0390026	-0.221629	-0.786468	0.00206489	0.682791	1	0.0445262
Day0	Pericyte	Smooth_muscle_cell	Col3a1	Itga1_Itgb1	1.13746	0	1.28929	0.441973	0.455325	0.0119878	0.925238	0.104495	0.0445801
Day0	Macrophage_infiltrating	Endocardial	H2-K1	Aplp2	1.24197	0	1.01757	0.580299	0.91121	0.0142542	0.916629	0.0503722	0.0445801
Day0	Fibroblast_transitional	Endothelial_capillary	Thbs2	Cd36	1.6986	0	1.01743	0.660894	0.970623	0.0462411	0.916624	0.00923018	0.04463
Day0	Cardiomyocyte_atrial	Fibroblast_transitional	Vegfb	Nrp1	1.13682	0	1.22635	0.295241	0.494689	0.0178075	0.923488	0.0522931	0.04483
Day0	Fibroblast_transitional	Macrophage_infiltrating	Col3a1	Itga1_Itgb1	1.40177	0	1.0166	0.465887	0.601849	0.00945234	0.916592	0.18282	0.0448801
Day0	Endocardial	Mesothelial	H2-K1	Aplp2	1.13656	0	1.24106	0.54708	0.857436	0.0173848	0.923908	0.0202649	0.0448801
Day0	Fibroblast_transitional	Endothelial_lymphatic	Dcn	Met	1.88261	0	0.776458	0.677514	0.680004	0.0423357	0.905696	0.00923018	0.0448954
Day0	Neuronal_glial	Endocardial	Mfge8	Itgav	0.198321	0.26	0.0390087	0.0334166	0.0444885	0.00373698	0.682808	1	0.0448954
Day0	Cardiomyocyte_atrial	Neuronal_glial	S100a1	Ryr2	1.13653	0.992	1.2475	-0.106488	-0.248447	0.00943285	0.92409	1	0.0449302
Day0	Macrophage_infiltrating	Neuronal_glial	Apoe	Vldlr	1.41573	0	1.0141	0.681372	1.09219	0.0218946	0.916498	0.00923018	0.0449803
Day0	Macrophage_infiltrating	Mesothelial	Hspa8	Lrp2	1.13649	0	1.24521	2.49432	1.28271	0.0786583	0.924026	0.00164763	0.0449803
Day0	Cardiomyocyte_atrial	Macrophage_infiltrating	S100a1	Ryr2	1.13649	0.999	1.24742	-0.106513	-0.422338	0.00943226	0.924088	1	0.0450304
Day0	Pericyte	Mesothelial	Cxcl12	Dpp4	1.13849	0	1.01307	2.18155	1.82223	0.0969822	0.916459	7.19326e-05	0.0451308
Day0	Fibroblast_transitional	Cardiomyocyte_atrial	S100a1	Ryr2	1.44297	0.279	1.01235	-0.0296002	-0.371188	0.00765476	0.916432	1	0.045181
Day0	Macrophage_infiltrating	Endocardial	App	Rpsa	1.13589	0	1.28911	0.311493	0.308822	0.0092041	0.925233	0.285976	0.0452313
Day0	Fibroblast_transitional	Neuronal_glial	Dcn	Erbb4	1.88244	0	0.775257	0.191268	-0.525263	0.00693848	0.90563	1	0.0452645
Day0	Fibroblast_resting	Neuronal_glial	Adam9	Itgb5	0.200047	0.504	0.0390217	0.0259527	-0.00817224	0.00885676	0.682844	1	0.0452645
Day0	Fibroblast_resting	Macrophage_infiltrating	Timp2	Itgb1	1.13578	0	1.27821	0.321249	0.680511	0.00966718	0.924939	0.240324	0.0452816
Day0	Endothelial_capillary	Endothelial_capillary	Lama4	Itga6_Itgb1	1.13548	0	1.28636	0.804897	1.2339	0.0329207	0.925159	0.00923018	0.0453822
Day0	Fibroblast_resting	Cardiomyocyte_ventricular	Lamc1	Dag1	1.14158	0	1.01176	0.446468	1.03071	0.0170862	0.91641	0.0222202	0.0453822
Day0	Endocardial	Endothelial_lymphatic	H2-K1	Aplp2	1.13547	0	1.23906	0.54611	0.903475	0.0173569	0.923852	0.0204417	0.0454325
Day0	Fibroblast_resting	Endothelial_lymphatic	Lama2	Dag1	1.47681	0	1.01046	0.291671	0.555615	0.0106058	0.91636	0.172475	0.0454325
Day0	Cardiomyocyte_ventricular	Endothelial_capillary	Fgf1	Nrp1	1.26104	0	1.00991	0.47602	1.09206	0.0365593	0.91634	0.00923018	0.0455838
Day0	Mesothelial	Neuronal_glial	Mmp2	Pecam1	0.200915	0.993	0.0390543	-0.201341	-0.793037	0.00199487	0.682934	1	0.0456336
Day0	Fibroblast_transitional	Endothelial_capillary	Dcn	Tlr4	1.88204	0	0.772365	0.303967	0.216316	0.00983655	0.90547	0.226167	0.0456336
Day0	Fibroblast_transitional	Endothelial_lymphatic	Col4a1	Itga1_Itgb1	1.13488	0	1.03277	0.334969	0.488997	0.00885526	0.917194	0.325449	0.0456342
Day0	Fibroblast_transitional	Pericyte	Angpt1	Itgb1	1.13459	0	1.15565	0.387439	0.621543	0.0209261	0.921364	0.0176795	0.0457352
Day0	Neuronal_glial	Macrophage_infiltrating	App	Rpsa	1.13456	0	1.26325	0.31028	0.508064	0.00901949	0.924529	0.306005	0.0457858
Day0	Macrophage_infiltrating	Endothelial_lymphatic	Timp2	Itgb1	1.13401	0	1.24032	0.293459	0.537534	0.00938058	0.923887	0.267382	0.0458363
Day0	Fibroblast_resting	Fibroblast_transitional	C3	Lrp1	1.13381	0	1.13095	0.626247	1.09837	0.0254715	0.920578	0.00923018	0.0458869
Day0	Endocardial	Endocardial	Adam17	Itga5	0.199102	0	0.039066	0.0937393	0.0598031	0.0109926	0.682967	0.498086	0.0460027
Day0	Fibroblast_resting	Endothelial_lymphatic	Col1a2	Itga1_Itgb1	1.13257	0	1.02985	0.584499	1.30732	0.0172806	0.917086	0.020876	0.0460388
Day0	Fibroblast_transitional	Neuronal_glial	Col4a2	Itga1_Itgb1	1.13236	0	1.28139	0.567999	0.77405	0.0158772	0.925025	0.0313655	0.0462418
Day0	Fibroblast_transitional	Endothelial_lymphatic	Hspg2	Itgb1	1.13167	0	1.23403	0.313447	0.558348	0.0128026	0.923708	0.0800277	0.0463434
Day0	Pericyte	Fibroblast_transitional	Fam3c	Lifr	0.197974	0.589	0.0390774	-0.00401654	-0.0680518	0.0046809	0.682998	1	0.0463718
Day0	Neuronal_glial	Pericyte	Col5a2	Itga1_Itgb1	1.13158	0	1.16978	0.705515	1.03602	0.0214252	0.921803	0.00923018	0.0463943
Day0	Fibroblast_transitional	Endothelial_capillary	Col4a2	Itga1_Itgb1	1.13119	0	1.27866	0.566674	0.917904	0.0158434	0.924951	0.0316987	0.0464452
Day0	Endocardial	Endocardial	Lum	Itgb1	1.13099	0	1.10787	0.179185	0.121405	0.0093267	0.919821	0.370318	0.046547
Day0	Pericyte	Cardiomyocyte_ventricular	Lama2	Rpsa	1.13061	0.545	1.03659	-0.0281394	-0.223092	0.00677757	0.917334	1	0.046598
Day0	Fibroblast_transitional	Endocardial	Mmp2	Pecam1	1.3662	0	1.00443	0.951144	1.49113	0.0513057	0.916131	0.0031474	0.046649
Day0	Endocardial	Endothelial_capillary	App	Rpsa	1.13055	0	1.19443	0.306621	0.529715	0.00852812	0.922551	0.372213	0.0467
Day0	Endocardial	Macrophage_infiltrating	Sema4d	Plxnb2	0.199296	0	0.039135	0.333856	0.417532	0.0408124	0.683158	0.0568156	0.0467408
Day0	Fibroblast_transitional	Endothelial_lymphatic	Nid1	Itgb1	1.13024	0	1.23015	0.348132	0.603624	0.0142344	0.923597	0.0506719	0.0468021
Day0	Fibroblast_resting	Endothelial_lymphatic	Sparc	Eng	1.17674	0	1.00196	0.335732	0.56706	0.00946811	0.916036	0.258433	0.0468532
Day0	Fibroblast_transitional	Fibroblast_transitional	Lama2	Itgav_Itgb8	1.74946	0	1.00175	0.843454	1.25748	0.03929	0.916028	0.00923018	0.0469554
Day0	Neuronal_glial	Endothelial_capillary	Col4a1	Cd93	1.12989	0	1.25749	0.591273	0.809268	0.023923	0.924369	0.00923018	0.0469554
Day0	Endocardial	Smooth_muscle_cell	App	Aplp2	1.12946	0	1.19134	0.309667	0.53717	0.00826431	0.922458	0.410823	0.0470578
Day0	Mesothelial	Fibroblast_resting	Sparc	Eng	1.21578	0	1.00165	0.364513	0.259795	0.00946525	0.916025	0.258858	0.0470578
Day0	Endocardial	Mesothelial	Apoe	Sdc2	1.14689	0	1.00149	0.48887	0.677873	0.0153896	0.916018	0.0363744	0.047109
Day0	Fibroblast_transitional	Pericyte	Dcn	Tlr4	1.87611	0	0.730307	0.295823	0.149839	0.00930092	0.903047	0.317543	0.0471098
Day0	Endothelial_lymphatic	Smooth_muscle_cell	Grn	Egfr	0.197983	0.761	0.0391807	-0.0391701	-0.172084	0.00409348	0.683284	1	0.0471098
Day0	Mesothelial	Cardiomyocyte_atrial	Col1a1	Cd36	1.15258	0.683	1.00046	-0.0185854	-0.0919344	0.0091131	0.915979	1	0.0472115
Day0	Neuronal_glial	Endocardial	Nid1	Itgb1	1.12871	0	1.10086	0.323589	0.416855	0.0127383	0.919586	0.0815907	0.0472629
Day0	Neuronal_glial	Mesothelial	Ncam1	Cacna1c	1.12868	0.003	1.12595	1.42872	0.287619	0.0380836	0.920416	0.178562	0.0473142
Day0	Mesothelial	Smooth_muscle_cell	Col1a2	Itga1_Itgb1	1.12866	0	1.26809	0.63748	0.993453	0.0212782	0.924662	0.00923018	0.0473655
Day0	Fibroblast_transitional	Endothelial_lymphatic	Col1a1	Cd36	1.12845	0.745	1.27039	0.0519825	-0.0366094	0.0115719	0.924725	1	0.0474683
Day0	Endothelial_lymphatic	Fibroblast_resting	Grn	Tnfrsf1a	0.198154	0.047	0.0392469	0.0936317	0.172373	0.00692253	0.683467	0.710073	0.0474788
Day0	Fibroblast_transitional	Smooth_muscle_cell	Dcn	Egfr	1.87417	0	0.716604	0.298825	0.118833	0.0074422	0.902214	0.573293	0.0474788
Day0	Cardiomyocyte_ventricular	Fibroblast_resting	Fgf13	Fgfr1	1.13495	0	0.998693	0.502088	1.79916	0.0471738	0.915911	0.00923018	0.0475198
Day0	Neuronal_glial	Neuronal_glial	Timp2	Itgb1	1.12839	0.001	1.17094	0.279671	0.348448	0.00885587	0.921839	0.325348	0.0475198
Day0	Endothelial_capillary	Cardiomyocyte_ventricular	Lpl	Vldlr	1.12803	1	1.12564	-0.118085	0.032471	0.013441	0.920405	1	0.0475712
Day0	Endothelial_capillary	Smooth_muscle_cell	Vegfc	Itgb1	1.12739	0	1.0279	0.659083	1.39105	0.0278681	0.917014	0.00923018	0.0477258
Day0	Neuronal_glial	Macrophage_infiltrating	Sparc	Eng	1.4558	0	0.997825	0.547226	0.713391	0.00942906	0.915877	0.140764	0.0477773
Day0	Endothelial_lymphatic	Mesothelial	Plau	Itgb5	0.19816	0.177	0.0392533	0.306995	0.142743	0.0213574	0.683484	0.657197	0.0478478
Day0	Endocardial	Pericyte	App	Rpsa	1.12663	0	1.1833	0.303046	0.462237	0.00844861	0.922216	0.384995	0.0478805
Day0	Mesothelial	Pericyte	Dcn	Egfr	1.80007	0	0.997681	0.290587	0.177704	0.0103613	0.915871	0.270973	0.0479322
Day0	Neuronal_glial	Fibroblast_resting	Col4a1	Cd47	1.12626	0	1.24829	0.280027	0.443519	0.0101796	0.924112	0.201283	0.0479839
Day0	Fibroblast_resting	Pericyte	Lama2	Dag1	1.47429	0	0.997543	0.288984	0.514005	0.0104702	0.915866	0.1811	0.0479839
Day0	Pericyte	Endothelial_lymphatic	Lama2	Itga1	1.12597	0.003	1.02155	0.175838	0.258802	0.00929173	0.916778	0.275936	0.0480356
Day0	Endothelial_lymphatic	Endothelial_capillary	Timp2	Itgb1	1.12591	0	1.07607	0.267826	0.498285	0.00813839	0.91874	0.430408	0.0480873
Day0	Endothelial_capillary	Neuronal_glial	Lama4	Dag1	1.12587	0	1.2635	0.434695	0.722519	0.0173471	0.924536	0.0204798	0.048139
Day0	Endothelial_lymphatic	Mesothelial	Nppa	Npr3	1.12569	0.001	1.1685	0.433795	-0.150469	0.0130144	0.921764	0.963586	0.0481908
Day0	Macrophage_infiltrating	Cardiomyocyte_ventricular	Mfge8	Itgb5	0.198148	0.809	0.0392626	-0.0170385	-0.0896187	0.00522318	0.68351	1	0.0482167
Day0	Fibroblast_resting	Smooth_muscle_cell	Hsp90b1	Lrp1	1.12562	0.003	1.00842	0.147584	0.169902	0.00805835	0.916283	0.441346	0.0482426
Day0	Mesothelial	Endothelial_lymphatic	Bst1	Cav1	1.12559	0	1.2631	2.69427	1.79103	0.103362	0.924525	4.7039e-05	0.0482944
Day0	Fibroblast_resting	Endothelial_capillary	Lama2	Dag1	1.47406	0	0.996357	0.288737	0.591695	0.0104578	0.91582	0.181883	0.0483463
Day0	Mesothelial	Endothelial_capillary	Sema3c	Nrp1_Nrp2_Plxnd1	1.12549	0	1.07799	1.66736	2.11321	0.120179	0.918806	8.14557e-05	0.0483982
Day0	Endothelial_capillary	Cardiomyocyte_atrial	Dcn	Erbb4	1.12528	1	1.00007	-0.208876	-0.213703	0.00895052	0.915964	1	0.048502
Day0	Fibroblast_transitional	Macrophage_infiltrating	Pdap1	Pdgfrb	0.198742	0.903	0.0392776	-0.0595537	-0.270925	0.00276528	0.683551	1	0.0485855
Day0	Fibroblast_transitional	Fibroblast_transitional	Col8a1	Itga1_Itgb1	1.25302	0	0.994097	0.658013	1.05307	0.0206655	0.915733	0.00923018	0.048606
Day0	Fibroblast_resting	Macrophage_infiltrating	Lama2	Cd44	1.4736	0	0.994032	0.883894	1.37507	0.0707937	0.91573	0.00395012	0.048658
Day0	Pericyte	Macrophage_infiltrating	Col1a2	Cd36	1.1768	0.731	0.993649	-0.0384974	-0.249965	0.00724879	0.915715	1	0.0487621
Day0	Fibroblast_transitional	Neuronal_glial	Col5a2	Itga1_Itgb1	1.12493	0	1.265	0.675887	0.977573	0.0231692	0.924577	0.00923018	0.0487621
Day0	Fibroblast_resting	Fibroblast_transitional	Nid1	Itgb1	1.12476	0	1.25658	0.378909	0.719355	0.0145402	0.924344	0.0463375	0.0488142
Day0	Macrophage_infiltrating	Fibroblast_resting	App	Rpsa	1.12471	0	1.26297	0.301303	0.382426	0.00901745	0.924521	0.306487	0.0488663
Day0	Pericyte	Endothelial_capillary	Vtn	Kdr	1.12444	0	1.08383	1.88296	2.06592	0.163478	0.919008	3.52239e-05	0.0489184
Day0	Fibroblast_resting	Neuronal_glial	Bmp4	Rgmb	0.199369	0	0.0393582	0.217315	0.294927	0.0228982	0.683773	0.132016	0.0489544
Day0	Endothelial_lymphatic	Fibroblast_resting	Lama4	Dag1	1.15103	0	0.991546	0.410746	0.703583	0.0136133	0.915633	0.0618285	0.0489706
Day0	Mesothelial	Neuronal_glial	Gpc3	Igf1r	1.12438	0	1.08145	2.24111	1.71579	0.0845465	0.918926	0.000181113	0.0489706
Day0	Endothelial_capillary	Cardiomyocyte_atrial	App	Rpsa	1.12434	0	1.24672	0.300961	0.660748	0.00890147	0.924068	0.31983	0.0490228
Day0	Neuronal_glial	Cardiomyocyte_ventricular	Lpl	Vldlr	1.12384	0.997	1.1194	-0.121092	0.0109175	0.0133664	0.920202	1	0.049075
Day0	Fibroblast_transitional	Endothelial_capillary	Col5a2	Itga1_Itgb1	1.12376	0	1.2623	0.674562	1.12143	0.0231198	0.924503	0.00923018	0.0492318
Day0	Fibroblast_transitional	Endothelial_capillary	Timp2	Itgb1	1.12359	0	1.06881	0.265505	0.397073	0.00808349	0.918487	0.438056	0.0492842
Day0	Endocardial	Cardiomyocyte_ventricular	Agrn	Lrp1	0.198644	1	0.0394228	-0.0648818	-0.844831	0.00295539	0.68395	1	0.0493232
Day0	Endocardial	Fibroblast_transitional	App	Rpsa	1.12356	0	1.17456	0.30024	0.375363	0.00838623	0.92195	0.393892	0.0493365
Day0	Endothelial_capillary	Macrophage_infiltrating	App	Lrp1	1.12316	0	1.24377	0.353214	0.696172	0.0117138	0.923985	0.114668	0.0494413
Day0	Neuronal_glial	Pericyte	Hspg2	Itgb1	1.12308	0	1.1212	0.286636	0.334481	0.011632	0.920261	0.117841	0.0494937
Day0	Mesothelial	Smooth_muscle_cell	Lgals1	Itgb1	1.12251	0	1.0121	0.436423	0.811407	0.0151926	0.916423	0.0382039	0.0495462
Day0	Endocardial	Smooth_muscle_cell	Fn1	Itga8_Itgb1	1.12248	0	1.18693	1.59477	2.25155	0.149217	0.922326	0.000109904	0.0495987
Day0	Fibroblast_resting	Smooth_muscle_cell	Col4a2	Itga1_Itgb1	1.1224	0	1.25299	0.568767	0.982997	0.0155254	0.924244	0.0348187	0.0496512
Day0	Endothelial_lymphatic	Endothelial_lymphatic	F8	Lrp1	0.204435	0.995	0.0395023	0.190204	-0.35784	0.00879467	0.684168	1	0.049692
Day0	Pericyte	Fibroblast_resting	Fbn1	Itgb1	1.12234	0	1.23468	0.195055	0.247826	0.00939394	0.923727	0.265817	0.0497037
Day0	Fibroblast_transitional	Mesothelial	Sema6a	Plxna4	1.21291	0	0.987657	1.08767	1.63959	0.0367692	0.915482	0.00923018	0.0497563
Day0	Endocardial	Endocardial	Spon1	App	1.12224	0	1.17082	0.685922	1.09698	0.0269117	0.921835	0.00923018	0.0497563
Day0	Fibroblast_resting	Macrophage_infiltrating	Nid1	Itgb1	1.12214	0	1.2502	0.376714	0.786434	0.0144663	0.924166	0.0473999	0.0498089
Day0	Smooth_muscle_cell	Smooth_muscle_cell	Sorbs1	Itga1	1.12211	0	1.25231	0.410854	0.599498	0.0153493	0.924225	0.036727	0.0498615
Day0	Endocardial	Mesothelial	Hspa8	Lrp2	1.12189	0	1.21831	2.48265	1.23362	0.0769591	0.923255	0.00257257	0.0499141
Day0	Mesothelial	Macrophage_infiltrating	Gpc3	Cd81	1.12179	0	1.07342	2.02995	1.32173	0.0459507	0.918648	0.00520487	0.0499668
Day0	Pericyte	Fibroblast_resting	Apoe	Lrp1	1.22993	0	0.985227	0.433871	0.889419	0.0102579	0.915386	0.149136	0.0500195
Day0	Endothelial_capillary	Mesothelial	Fndc5	Itgb5	0.198855	1	0.0395233	-0.198171	-0.595118	0.00292758	0.684225	1	0.0500608
Day0	Neuronal_glial	Mesothelial	Lama2	Dag1	1.12151	0.132	1.06432	0.107262	-0.00447546	0.0111712	0.918329	0.671888	0.050125
Day0	Neuronal_glial	Cardiomyocyte_atrial	Lama2	Dag1	1.1211	0.112	1.06305	0.106827	0.0280097	0.0111578	0.918284	0.581833	0.0501777
Day0	Mesothelial	Pericyte	Sorbs1	Itga1	1.121	0	1.13879	0.456385	0.604747	0.0139579	0.92083	0.0547709	0.0502305
Day0	Pericyte	Fibroblast_transitional	App	Lrp1	1.12086	0	1.09142	0.337547	0.32502	0.010279	0.919267	0.193236	0.0502834
Day0	Mesothelial	Mesothelial	Dcn	Egfr	1.79791	0	0.983395	0.287737	0.0748292	0.0102129	0.915314	0.464506	0.0502834
Day0	Fibroblast_resting	Fibroblast_resting	Farp2	Plxna4	0.201041	1	0.039567	-0.0571591	-0.201101	0.00469576	0.684345	1	0.0504295
Day0	Smooth_muscle_cell	Macrophage_infiltrating	Col4a1	Cd47	1.1202	0	1.15345	0.253958	0.454826	0.00940628	0.921295	0.264345	0.050442
Day0	Fibroblast_transitional	Neuronal_glial	Lamc1	Itgav_Itgb8	1.17455	0	0.982327	0.998215	1.23023	0.0619903	0.915272	0.00266508	0.0504949
Day0	Endothelial_capillary	Endothelial_capillary	Timp3	Kdr	1.11976	0	1.06933	0.764151	1.32029	0.0165739	0.918505	0.0254442	0.0504949
Day0	Pericyte	Endothelial_capillary	Col4a1	Cd47	1.12999	0	0.982157	0.236752	0.414417	0.00800938	0.915265	0.451846	0.0505479
Day0	Fibroblast_transitional	Endocardial	Col1a1	Cd93	1.11969	0	1.24965	0.869302	1.24997	0.0580918	0.92415	0.00447078	0.0505479
Day0	Macrophage_infiltrating	Endothelial_lymphatic	Lum	Itgb1	1.1196	0.008	1.20148	0.169968	0.326514	0.0101147	0.922761	0.266136	0.0506009
Day0	Cardiomyocyte_ventricular	Fibroblast_resting	Vegfa	Itgb1	1.11955	0	1.22754	0.264525	0.775565	0.0199629	0.923523	0.0738661	0.0506539
Day0	Macrophage_infiltrating	Mesothelial	Dcn	Tlr4	1.46171	0.035	0.981376	0.11828	0.0171833	0.0124984	0.915234	0.61256	0.0506539
Day0	Endocardial	Mesothelial	App	Lrp1	1.11935	0	1.16261	0.354063	0.424237	0.0109495	0.921581	0.151091	0.0507069
Day0	Endocardial	Endothelial_capillary	Hspg2	Itgb1	1.11916	0	1.05496	0.274646	0.507834	0.0109448	0.917997	0.151489	0.05076
Day0	Mesothelial	Neuronal_glial	Fam3c	Lifr	0.198966	0.519	0.0395859	-0.000769154	-0.0963675	0.0047418	0.684396	1	0.0507982
Day0	Cardiomyocyte_atrial	Neuronal_glial	Fndc5	Itgav	1.11913	0	1.23726	1.14575	1.67988	0.0659965	0.923801	0.000801153	0.0508131
Day0	Fibroblast_resting	Endothelial_capillary	Col4a1	Cd47	1.12893	0	0.980913	0.235908	0.515575	0.00799923	0.915216	0.453268	0.0508662
Day0	Cardiomyocyte_ventricular	Neuronal_glial	Lama2	Itga1	1.11909	0.002	1.25212	0.277727	0.0508564	0.0113889	0.924219	0.518686	0.0509193
Day0	Endocardial	Mesothelial	Timp3	Kdr	1.11899	0	1.23448	0.738549	1.09114	0.0191335	0.923721	0.0130217	0.0509725
Day0	Neuronal_glial	Endocardial	Lama2	Itga6_Itgb1	1.11892	0.005	1.05624	0.377519	0.387892	0.0206655	0.918043	0.238308	0.0510257
Day0	Endocardial	Mesothelial	Dcn	Tlr4	1.45852	0.008	0.978909	0.116374	-0.16639	0.012467	0.915137	1	0.0511321
Day0	Cardiomyocyte_ventricular	Endocardial	Lama2	Rpsa	1.11866	0.813	1.25112	0.0184164	-0.387514	0.00818023	0.924192	1	0.0511321
Day0	Fibroblast_transitional	Fibroblast_transitional	Fam3c	Lifr	0.199262	0.569	0.0396155	-0.00164424	-0.0702449	0.00474535	0.684477	1	0.0511669
Day0	Endothelial_capillary	Endothelial_lymphatic	Vegfc	Nrp2	1.11865	0	1.01681	1.34853	2.31154	0.0793964	0.9166	0.000321935	0.0511854
Day0	Fibroblast_resting	Smooth_muscle_cell	Lamb1	Itga1	1.11853	0	1.24367	0.755525	1.45783	0.0294675	0.923982	0.00923018	0.051292
Day0	Fibroblast_resting	Fibroblast_resting	Vcan	Egfr	1.11839	0	1.16624	0.820954	1.95874	0.0739215	0.921694	0.00641049	0.0513454
Day0	Neuronal_glial	Fibroblast_resting	Col1a2	Cd36	1.1181	0.923	1.249	-0.0128341	-0.311456	0.00911162	0.924132	1	0.0513987
Day0	Endothelial_capillary	Macrophage_infiltrating	App	Rpsa	1.11801	0	1.23083	0.295193	0.668549	0.00878799	0.923617	0.336287	0.0515056
Day0	Neuronal_glial	Macrophage_infiltrating	Sema4c	Plxnb2	0.200748	0	0.039784	0.310684	0.378401	0.0246556	0.684935	0.0756082	0.0515355
Day0	Mesothelial	Pericyte	Sparc	Eng	1.20909	0	0.976127	0.358037	0.340383	0.00922402	0.915026	0.282872	0.051559
Day0	Cardiomyocyte_ventricular	Endothelial_capillary	Lama2	Itga1	1.11792	0	1.24945	0.276403	0.19471	0.0113646	0.924145	0.245024	0.0516125
Day0	Neuronal_glial	Mesothelial	Apoe	Sdc2	1.12514	0	0.975968	0.469999	0.504775	0.0149975	0.91502	0.0400386	0.0516125
Day0	Neuronal_glial	Pericyte	Col1a1	Cd36	1.11791	0.805	1.00683	-0.035733	-0.118484	0.00917109	0.916222	1	0.051666
Day0	Fibroblast_resting	Fibroblast_transitional	Sparc	Fgfr1	1.16921	0	0.974921	0.578136	1.05524	0.0219765	0.914978	0.00923018	0.0517195
Day0	Macrophage_infiltrating	Pericyte	Col4a2	Itga1_Itgb1	1.11769	0	1.12909	0.590004	0.948774	0.0139902	0.920517	0.0542684	0.0517195
Day0	Endocardial	Neuronal_glial	App	Rpsa	1.11691	0	1.15568	0.294179	0.425189	0.00825145	0.921365	0.413113	0.0518803
Day0	Cardiomyocyte_atrial	Neuronal_glial	Lpl	Vldlr	1.36881	0.418	0.97462	-0.00769207	-0.160831	0.0116376	0.914966	1	0.0518803
Day0	Neuronal_glial	Endothelial_lymphatic	Bmp1	Bmpr1a	0.207906	0.994	0.039832	-0.0807891	-0.289154	0.00667969	0.685065	1	0.0519041
Day0	Fibroblast_resting	Endocardial	H2-K1	Aplp2	1.23098	0	0.974365	0.567197	0.930781	0.013649	0.914956	0.0611052	0.0519339
Day0	Fibroblast_transitional	Endothelial_lymphatic	Col1a2	Itga9_Itgb1	1.11656	0	1.21666	0.744599	1.04204	0.0451423	0.923207	0.00923018	0.0519339
Day0	Endothelial_lymphatic	Endocardial	Timp2	Itgb1	1.1165	0	1.06312	0.259945	0.380584	0.00804042	0.918287	0.445294	0.0519876
Day0	Endocardial	Pericyte	App	Lrp1	1.1164	0	1.15424	0.351524	0.406776	0.0108706	0.92132	0.155164	0.0520412
Day0	Fibroblast_transitional	Mesothelial	Col1a1	Cd36	1.11615	0.807	1.24128	0.0435875	-0.343265	0.0113067	0.923915	1	0.0522563
Day0	Mesothelial	Smooth_muscle_cell	Tfpi	Vldlr	0.201638	0.991	0.0398342	-0.166386	-0.416554	0.00437315	0.685071	1	0.0522727
Day0	Fibroblast_transitional	Neuronal_glial	Col1a2	Cd36	1.11588	0.873	1.21491	0.0110092	0.00559354	0.00886289	0.923156	1	0.0523101
Day0	Mesothelial	Neuronal_glial	Gpc3	Lrp1	1.11578	0	1.05478	2.07635	1.25469	0.0554142	0.917991	0.00214156	0.0524178
Day0	Endothelial_capillary	Smooth_muscle_cell	Fbn1	Itgb1	1.11565	0.002	0.989855	0.185091	0.34679	0.00753124	0.915568	0.551228	0.0524717
Day0	Fibroblast_transitional	Neuronal_glial	Lamc1	Itga6_Itgb1	1.17146	0	0.971169	0.710819	0.974377	0.0305717	0.914828	0.00923018	0.0526335
Day0	Endothelial_lymphatic	Neuronal_glial	Postn	Itgav_Itgb5	0.202496	0.784	0.0398469	-0.070592	-0.324191	0.0033427	0.685106	1	0.0526412
Day0	Endothelial_lymphatic	Neuronal_glial	Col4a1	Itga1_Itgb1	1.11526	0	1.24365	0.3975	0.561195	0.0106634	0.923982	0.16905	0.0526875
Day0	Neuronal_glial	Endothelial_capillary	Ncam1	Cacna1c	1.11508	0	1.08477	1.42094	0.42203	0.0366907	0.91904	0.0547178	0.0527415
Day0	Endocardial	Endothelial_lymphatic	Apoe	Abca1	1.13755	0	0.969607	0.727339	1.24886	0.026026	0.914765	0.00923018	0.0527956
Day0	Fibroblast_resting	Fibroblast_transitional	Col1a1	Ddr2	1.11496	0	1.0411	0.913093	1.6974	0.0797997	0.917498	0.00318671	0.0527956
Day0	Macrophage_infiltrating	Neuronal_glial	Apoe	Sdc2	1.40627	0	0.968451	0.69267	1.11341	0.014882	0.914719	0.0413768	0.0529579
Day0	Mesothelial	Cardiomyocyte_ventricular	Lpl	Vldlr	1.1147	0.996	1.10579	-0.127649	0.00856246	0.0132039	0.919751	1	0.0529579
Day0	Endothelial_capillary	Mesothelial	Adam17	Met	0.203018	0.002	0.0400273	0.246355	0.280475	0.0200287	0.685593	0.191167	0.0530097
Day0	Neuronal_glial	Endothelial_lymphatic	App	Rpsa	1.11467	0.001	1.21197	0.292147	0.401998	0.00865334	0.92307	0.352726	0.0530121
Day0	Fibroblast_transitional	Neuronal_glial	Slit2	App	1.11448	0	1.21147	0.732973	1.13725	0.0368497	0.923056	0.00923018	0.0530662
Day0	Cardiomyocyte_atrial	Fibroblast_transitional	Apoe	Lrp1	1.11438	0	1.07162	0.334999	0.264537	0.0111574	0.918585	0.162355	0.0531205
Day0	Fibroblast_transitional	Endocardial	Timp2	Itgb1	1.11418	0	1.05595	0.257624	0.279372	0.00798617	0.918032	0.456253	0.0531747
Day0	Mesothelial	Neuronal_glial	Fbln1	Itgb1	1.11413	0	1.12965	0.453024	0.502522	0.0208782	0.920535	0.0295377	0.0532289
Day0	Smooth_muscle_cell	Cardiomyocyte_ventricular	Thbs1	Cd36	1.36095	0	0.966262	0.620971	1.06621	0.054854	0.914631	0.00923018	0.0532289
Day0	Endothelial_lymphatic	Endothelial_capillary	Col4a1	Itga1_Itgb1	1.11408	0	1.241	0.396176	0.705049	0.0106407	0.923907	0.170476	0.0532832
Day0	Smooth_muscle_cell	Fibroblast_transitional	Col4a1	Cd47	1.11405	0	1.13577	0.247636	0.373172	0.00926209	0.920733	0.279613	0.0533375
Day0	Endothelial_lymphatic	Cardiomyocyte_ventricular	Plau	Itgb5	0.200087	0	0.0400314	0.309753	0.121246	0.0217808	0.685604	0.371097	0.0533782
Day0	Fibroblast_transitional	Mesothelial	Dcn	Met	1.85741	0	0.597676	0.58674	0.459534	0.0325877	0.893912	0.0409057	0.0533782
Day0	Endocardial	Endothelial_lymphatic	Timp3	Kdr	1.11347	0	1.2236	0.732058	1.16203	0.0189649	0.923409	0.013591	0.0535006
Day0	Fibroblast_resting	Fibroblast_resting	Lamc1	Dag1	1.12755	0	0.964607	0.431539	0.930658	0.0162899	0.914563	0.0275841	0.053555
Day0	Pericyte	Smooth_muscle_cell	Cxcl12	Itgb1	1.11343	0	0.98268	0.418934	0.876859	0.0141603	0.915286	0.0517824	0.053555
Day0	Endothelial_capillary	Neuronal_glial	Hspg2	Itgb1	1.11341	0	1.12756	0.282042	0.48824	0.0116981	0.920468	0.115455	0.0536095
Day0	Neuronal_glial	Mesothelial	Tgfb2	Acvr1_Tgfbr2	0.20019	0.574	0.0400748	-0.0102316	-0.0613797	0.00612426	0.68572	1	0.0537467
Day0	Smooth_muscle_cell	Macrophage_infiltrating	Lpl	Lrp1	1.11308	1	1.22381	-0.231675	-0.332078	0.00704706	0.923415	1	0.053773
Day0	Mesothelial	Mesothelial	Fn1	Dpp4	1.12381	0	0.964014	2.14648	1.90721	0.0869412	0.914539	0.000148577	0.0538821
Day0	Fibroblast_transitional	Pericyte	Col4a4	Itga1_Itgb1	1.1126	0	1.11417	0.922424	1.38396	0.0425001	0.920029	0.00707604	0.054046
Day0	Fibroblast_transitional	Endothelial_capillary	Col4a1	Cd47	1.11358	0	0.962885	0.223689	0.324048	0.00785222	0.914494	0.483382	0.0541006
Day0	Endothelial_capillary	Neuronal_glial	Ltbp1	Itgb5	0.203203	1	0.0400851	-0.184613	-0.3807	0.00297875	0.685748	1	0.0541151
Day0	Mesothelial	Smooth_muscle_cell	H2-K1	Aplp2	1.11216	0	1.1623	0.597927	0.896043	0.0162816	0.921571	0.0276635	0.0542648
Day0	Fibroblast_resting	Fibroblast_resting	Col3a1	Itga1_Itgb1	1.49978	0	0.96229	0.522019	1.13088	0.00894736	0.91447	0.140764	0.0542648
Day0	Pericyte	Cardiomyocyte_ventricular	Lama2	Dag1	1.11198	0.011	0.976136	0.0852767	0.121925	0.0102455	0.915027	0.496836	0.0543744
Day0	Neuronal_glial	Fibroblast_resting	Serping1	Lrp1	1.22367	0	0.960765	0.481825	0.994801	0.0136851	0.914408	0.0601886	0.0543744
Day0	Endocardial	Mesothelial	Vwf	Lrp1	1.1118	0	1.15026	0.919789	1.32547	0.0561742	0.921194	0.00304415	0.0544292
Day0	Macrophage_infiltrating	Macrophage_infiltrating	Cfh	Itgam	1.31637	0	0.960487	1.34011	1.02185	0.0970152	0.914396	0.00923018	0.0544292
Day0	Cardiomyocyte_ventricular	Neuronal_glial	Adam10	Nrcam	0.208482	0.259	0.0401675	0.330267	-0.115907	0.0120569	0.685969	1	0.0544835
Day0	Pericyte	Smooth_muscle_cell	Col4a2	Itga1_Itgb1	1.11144	0	1.22658	0.558587	0.987056	0.0151982	0.923495	0.038123	0.054539
Day0	Endothelial_capillary	Cardiomyocyte_ventricular	Cxcl12	Itgb1	1.111	0	1.12139	0.587691	0.922982	0.016159	0.920267	0.0290234	0.0546488
Day0	Neuronal_glial	Smooth_muscle_cell	Col1a2	Cd36	1.111	0.815	1.23361	-0.0176784	-0.126847	0.00899933	0.923696	1	0.0547038
Day0	Endocardial	Pericyte	Sema4d	Plxnb2	0.202326	0	0.0401963	0.341093	0.455446	0.0419192	0.686047	0.0422218	0.0548518
Day0	Endocardial	Mesothelial	Lpl	Lrp1	1.11032	1	1.14782	-0.245957	-0.662781	0.00660952	0.921117	1	0.0550341
Day0	Mesothelial	Macrophage_infiltrating	C3	C3ar1	1.51318	0	0.957916	2.45501	2.33932	0.434508	0.914291	1.38958e-06	0.0550892
Day0	Mesothelial	Endothelial_capillary	Sema3d	Plxnd1	1.11031	0	1.05702	1.90628	2.19542	0.102575	0.918071	4.95122e-05	0.0550892
Day0	Mesothelial	Fibroblast_transitional	Gpc3	Cd81	1.1102	0	1.03746	2.01943	1.2642	0.0444114	0.917366	0.00597379	0.0551444
Day0	Endocardial	Smooth_muscle_cell	Gstp1	Egfr	0.200507	0.881	0.0402007	-0.0640638	-0.249593	0.00481981	0.686058	1	0.0552201
Day0	Cardiomyocyte_atrial	Smooth_muscle_cell	Angpt1	Itgb1	1.11003	0	0.971652	0.34166	0.878728	0.0175942	0.914847	0.0303645	0.0552548
Day0	Fibroblast_transitional	Neuronal_glial	Angpt1	Itgb1	1.11002	0	1.11773	0.366867	0.53298	0.0202394	0.920147	0.0230823	0.0553653
Day0	Neuronal_glial	Endocardial	Ptn	Ptprb	1.10999	0	0.992016	1.16925	1.76579	0.0830436	0.915652	0.00073417	0.0554206
Day0	Endothelial_capillary	Endocardial	Vegfc	Flt1	1.10994	0	1.00577	1.05415	1.78969	0.0709521	0.916182	0.00133668	0.0555313
Day0	Fibroblast_transitional	Neuronal_glial	Pros1	Axl	0.200795	0.521	0.0402328	-0.00630919	-0.128301	0.00439784	0.686144	1	0.0555884
Day0	Cardiomyocyte_ventricular	Endocardial	Fgf1	Nrp1	1.20617	0	0.955125	0.433213	1.00197	0.034576	0.914177	0.0100911	0.0556421
Day0	Endocardial	Endocardial	Hspg2	Itgb1	1.10975	0	1.04226	0.266765	0.390133	0.010813	0.91754	0.159083	0.0556975
Day0	Neuronal_glial	Endothelial_capillary	Lgals1	Itgb1	1.10972	0	1.02544	0.433504	0.704698	0.0153927	0.916923	0.0363353	0.055753
Day0	Endocardial	Neuronal_glial	Hsp90b1	Lrp1	1.10958	0.015	1.04635	0.136588	-0.0246634	0.00836143	0.917688	0.733752	0.0558085
Day0	Macrophage_infiltrating	Endothelial_lymphatic	Dcn	Erbb4	1.45644	0.554	0.95463	-0.0422068	-0.449919	0.00854385	0.914156	1	0.0558085
Day0	Macrophage_infiltrating	Macrophage_infiltrating	Dcn	Tlr4	1.45637	0.028	0.954292	0.110948	0.0217848	0.0121535	0.914143	0.5992	0.055864
Day0	Fibroblast_transitional	Cardiomyocyte_ventricular	Lama2	Itga9_Itgb1	1.74197	0	0.954047	0.584368	0.855321	0.0191884	0.914133	0.0128509	0.0559195
Day0	Endocardial	Endothelial_lymphatic	Serping1	Lrp1	0.20692	1	0.0402806	-0.402649	-1.52107	0.000573757	0.686272	1	0.0559567
Day0	Endocardial	Pericyte	Vwf	Lrp1	1.10885	0	1.14197	0.91725	1.30801	0.0557696	0.920931	0.00308261	0.0560306
Day0	Fibroblast_resting	Macrophage_infiltrating	Vim	Cd44	1.42145	0	0.953509	0.80504	1.14864	0.0410886	0.91411	0.00821725	0.0560862
Day0	Fibroblast_transitional	Endocardial	Col4a2	Cd93	1.10879	0	1.22663	0.75073	1.08842	0.0337224	0.923496	0.00923018	0.0560862
Day0	Smooth_muscle_cell	Endocardial	Col4a1	Cd47	1.10858	0	1.12002	0.242005	0.393092	0.00913366	0.920222	0.29366	0.0561419
Day0	Fibroblast_transitional	Pericyte	Col6a2	Itga1_Itgb1	1.10858	0	1.1024	0.890133	1.30083	0.0442141	0.919638	0.00606353	0.0561975
Day0	Endothelial_lymphatic	Endothelial_lymphatic	Fbn1	Itgb1	1.10848	0.009	1.1715	0.182275	0.221344	0.00891327	0.921856	0.318735	0.0563089
Day0	Mesothelial	Pericyte	Dcn	Erbb4	1.79325	0	0.952671	0.14739	-0.249584	0.00852632	0.914076	1	0.0563089
Day0	Cardiomyocyte_ventricular	Mesothelial	Lamb1	Itga1	0.200842	1	0.0402878	-0.270074	-0.912221	0.00095458	0.686291	1	0.0563249
Day0	Cardiomyocyte_ventricular	Endothelial_capillary	Lama2	Itga6_Itgb1	1.10811	0	1.22718	0.535845	0.435194	0.0240098	0.923512	0.0493582	0.0563647
Day0	Endocardial	Endothelial_lymphatic	Dcn	Erbb4	1.45325	0.609	0.95223	-0.0441129	-0.633492	0.00852237	0.914058	1	0.0564204
Day0	Fibroblast_resting	Endothelial_lymphatic	Fbln1	Itgb1	1.10773	0	1.16949	0.466867	1.12377	0.0216144	0.921794	0.00923018	0.0564762
Day0	Endocardial	Macrophage_infiltrating	Dcn	Tlr4	1.45318	0.002	0.951893	0.109042	-0.161789	0.012123	0.914044	1	0.0565321
Day0	Fibroblast_resting	Endothelial_lymphatic	Col8a1	Itga1_Itgb1	1.10765	0	0.998473	0.548922	1.33602	0.0207565	0.915902	0.00923018	0.0565321
Day0	Fibroblast_transitional	Endothelial_capillary	App	Aplp2	1.10762	0	1.21676	0.285142	0.426054	0.00844068	0.92321	0.386142	0.0565879
Day0	Macrophage_infiltrating	Fibroblast_resting	Pf4	Lrp1	1.2214	0	0.95187	1.2199	1.95529	0.125348	0.914043	0.000587443	0.0566438
Day0	Endothelial_capillary	Cardiomyocyte_ventricular	Fndc5	Itgb5	0.200782	1	0.0403068	-0.195413	-0.616615	0.00298562	0.686342	1	0.0566932
Day0	Pericyte	Cardiomyocyte_atrial	Col1a2	Cd36	1.13831	0.942	0.951207	-0.064766	-0.303358	0.00693917	0.914015	1	0.0566997
Day0	Cardiomyocyte_ventricular	Fibroblast_resting	Lama2	Rpsa	1.10748	0.976	1.22575	0.00822585	-0.31391	0.00801435	0.923471	1	0.0566997
Day0	Endocardial	Pericyte	Lpl	Lrp1	1.10737	1	1.13956	-0.248497	-0.680241	0.00656191	0.920854	1	0.0567556
Day0	Smooth_muscle_cell	Mesothelial	Hspa8	Lrp2	1.10732	0	1.19147	2.47101	1.32756	0.0752635	0.922462	0.00117288	0.0568115
Day0	Mesothelial	Macrophage_infiltrating	Cfh	Itgam	1.30546	0	0.950937	1.33295	1.01463	0.0960506	0.914004	0.00923018	0.0568115
Day0	Endocardial	Pericyte	Lum	Itgb1	1.10727	0	1.07387	0.159332	0.0696405	0.0090404	0.918663	0.475818	0.0569235
Day0	Smooth_muscle_cell	Cardiomyocyte_atrial	Dcn	Erbb4	1.10724	1	0.978084	-0.219661	-0.113719	0.00875376	0.915104	1	0.0569795
Day0	Cardiomyocyte_ventricular	Pericyte	Lamb1	Itga6_Itgb1	0.201011	1	0.0403533	-0.160244	-0.611191	0.00205666	0.686466	1	0.0570613
Day0	Macrophage_infiltrating	Endothelial_capillary	Vegfb	Nrp1	1.24614	0	0.949662	0.319326	0.540064	0.0137898	0.913952	0.0579699	0.0572039
Day0	Neuronal_glial	Endothelial_lymphatic	Col4a1	Itga9_Itgb1	1.10575	0	1.19626	0.50764	0.665313	0.0226806	0.922606	0.00923018	0.05726
Day0	Pericyte	Fibroblast_resting	Sparc	Fgfr1	1.10546	0	0.96348	0.547287	1.03197	0.0217186	0.914518	0.00923018	0.0574286
Day0	Cardiomyocyte_ventricular	Endothelial_lymphatic	Calr	Lrp1	0.207153	1	0.0403537	-0.301445	-1.09326	0.000975927	0.686467	1	0.0574295
Day0	Neuronal_glial	Pericyte	Nid1	Itgb1	1.105	0	1.06707	0.303735	0.365091	0.0123473	0.918426	0.0927876	0.0575975
Day0	Cardiomyocyte_ventricular	Endothelial_lymphatic	Sorbs1	Itga1	1.105	0	0.995131	0.294946	0.911388	0.0121971	0.915773	0.0977711	0.0576538
Day0	Cardiomyocyte_ventricular	Macrophage_infiltrating	Pdgfd	Pdgfra_Pdgfrb	0.201755	0.931	0.0403859	-0.0568689	-0.325816	0.0024115	0.686553	1	0.0577976
Day0	Endocardial	Neuronal_glial	Col4a1	Itga1_Itgb1	1.10417	0	1.2192	0.388679	0.445414	0.0104538	0.923281	0.18234	0.057823
Day0	Fibroblast_transitional	Smooth_muscle_cell	Col6a3	Itga1_Itgb1	1.10366	0	1.20784	0.929962	1.39769	0.0457329	0.922949	0.00529607	0.0579359
Day0	Macrophage_infiltrating	Macrophage_infiltrating	Col1a1	Cd36	1.1635	0.658	0.945708	-0.0190893	-0.219584	0.00861436	0.913787	1	0.0579359
Day0	Macrophage_infiltrating	Mesothelial	Hsp90b1	Lrp1	1.10365	0.024	1.13691	0.135964	0.0946288	0.00908507	0.920769	0.420775	0.0579923
Day0	Cardiomyocyte_atrial	Pericyte	Sorbs1	Itga1	1.10347	0	1.08745	0.44291	0.501213	0.0133286	0.919132	0.0680986	0.0580489
Day0	Neuronal_glial	Neuronal_glial	L1cam	Ptprz1	1.1031	0	0.988754	5.38641	2.54741	0.666903	0.915525	1.57213e-08	0.0581054
Day0	Fibroblast_transitional	Pericyte	Col6a1	Itga1_Itgb1	1.10302	0	1.08612	0.826464	1.21891	0.0374004	0.919086	0.00923018	0.058162
Day0	Neuronal_glial	Endothelial_lymphatic	Apoe	Abca1	1.1158	0	0.944899	0.708469	1.07576	0.0253628	0.913754	0.00923018	0.058162
Day0	Neuronal_glial	Smooth_muscle_cell	Gstp1	Egfr	0.200987	0.79	0.0403945	-0.0632676	-0.17878	0.00484305	0.686576	1	0.0581657
Day0	Endocardial	Endothelial_capillary	Col4a1	Itga1_Itgb1	1.103	0	1.2166	0.387354	0.589268	0.0104315	0.923206	0.183389	0.0582186
Day0	Fibroblast_resting	Neuronal_glial	Serping1	Lrp1	1.10251	0	1.03674	0.416678	0.772838	0.0147673	0.917339	0.0426161	0.0583318
Day0	Neuronal_glial	Fibroblast_transitional	Psap	Lrp1	1.10239	0	1.03501	0.31369	0.198369	0.013757	0.917276	0.23928	0.0583885
Day0	Fibroblast_transitional	Macrophage_infiltrating	App	Cd74	1.10226	0	1.20597	1.13596	1.63673	0.0412944	0.922894	0.00805944	0.0584452
Day0	Fibroblast_resting	Fibroblast_resting	Sparc	Eng	1.16046	0	0.943511	0.319993	0.462135	0.00891582	0.913696	0.318337	0.0584452
Day0	Mesothelial	Fibroblast_resting	Col1a2	Cd36	1.10225	0.973	1.21249	-0.0275596	-0.32483	0.00884525	0.923086	1	0.0585019
Day0	Endothelial_capillary	Fibroblast_transitional	Col4a1	Itga1_Itgb1	1.20174	0	0.943422	0.365794	0.708949	0.00808919	0.913692	0.260847	0.0585019
Day0	Endothelial_capillary	Mesothelial	Mfge8	Itgb5	0.201148	0.628	0.040415	-0.0104048	-0.086673	0.0053765	0.686631	1	0.0585337
Day0	Neuronal_glial	Cardiomyocyte_atrial	Dcn	Erbb4	1.1022	1	0.971944	-0.222672	-0.18586	0.00869882	0.914859	1	0.0585586
Day0	Fibroblast_transitional	Fibroblast_resting	Psap	Lrp1	1.21891	0	0.94213	0.406395	0.893056	0.0125224	0.913638	0.0871669	0.0587859
Day0	Fibroblast_resting	Cardiomyocyte_atrial	Timp2	Itgb1	1.10112	0	1.19196	0.292228	0.71391	0.00901487	0.922477	0.306777	0.0588428
Day0	Neuronal_glial	Neuronal_glial	Sorbs1	Itga1	1.101	0.002	1.2122	0.376473	0.457646	0.0148577	0.923077	0.191167	0.0588997
Day0	Fibroblast_resting	Fibroblast_transitional	Bmp4	Acvr2a_Bmpr1a	0.202375	0.001	0.0404383	0.128753	0.232202	0.0179375	0.686693	0.3291	0.0589017
Day0	Endocardial	Fibroblast_transitional	Hspg2	Lrp1	1.10082	0	1.03021	0.419629	0.464872	0.0194349	0.917099	0.039413	0.0590135
Day0	Macrophage_infiltrating	Pericyte	Hsp90b1	Lrp1	1.1007	0.006	1.12872	0.133425	0.0771686	0.00901964	0.920505	0.458469	0.0590705
Day0	Endothelial_lymphatic	Neuronal_glial	Lama4	Itgav_Itgb8	1.13633	0	0.940722	0.922469	1.30103	0.0482626	0.913579	0.00421307	0.0590705
Day0	Cardiomyocyte_ventricular	Neuronal_glial	Vegfa	Itgav	1.10055	0	1.19111	1.01829	1.78229	0.0679933	0.922452	0.00163063	0.0591275
Day0	Neuronal_glial	Neuronal_glial	Ptn	Ptprz1	1.10036	0	0.980064	4.12998	2.43974	0.339187	0.915183	5.30395e-08	0.0591845
Day0	Macrophage_infiltrating	Fibroblast_resting	Timp2	Itgb1	1.10034	0	1.17835	0.26527	0.378086	0.00891192	0.922066	0.318934	0.0592416
Day0	Mesothelial	Endothelial_capillary	Nucb2	Erap1	0.202367	0.005	0.0404971	0.199108	0.336586	0.0197039	0.686849	0.238308	0.0592697
Day0	Neuronal_glial	Endocardial	Lgals1	Itgb1	1.10031	0	1.01309	0.425623	0.586997	0.0152074	0.91646	0.0379816	0.0593558
Day0	Neuronal_glial	Cardiomyocyte_ventricular	Lama2	Rpsa	1.10017	0.66	0.997693	-0.0487127	-0.420074	0.00652324	0.915872	1	0.0594129
Day0	Macrophage_infiltrating	Fibroblast_resting	Calr	Lrp1	1.21808	0	0.938875	0.614651	1.35296	0.0227061	0.913501	0.00923018	0.0594701
Day0	Fibroblast_resting	Endocardial	App	Rpsa	1.1001	0	1.21022	0.278869	0.404576	0.00864087	0.923019	0.354985	0.0595273
Day0	Endocardial	Smooth_muscle_cell	Vcan	Egfr	0.201248	1	0.0405	-0.19818	-0.689517	0.00256708	0.686857	1	0.0596377
Day0	Neuronal_glial	Endothelial_capillary	Sorbs1	Itga1	1.09983	0	1.20962	0.375149	0.6015	0.014826	0.923001	0.0419604	0.0597563
Day0	Endocardial	Smooth_muscle_cell	App	Rpsa	1.09978	0	1.10705	0.278565	0.52707	0.00790423	0.919793	0.471802	0.0598136
Day0	Smooth_muscle_cell	Fibroblast_transitional	Psap	Lrp1	1.09946	0	1.02606	0.310937	0.36473	0.013638	0.916946	0.0832855	0.0599283
Day0	Endothelial_capillary	Endothelial_capillary	Vegfc	Itgb1	1.09898	0	0.991866	0.6353	1.28074	0.0268912	0.915646	0.00923018	0.0599857
Day0	Mesothelial	Endocardial	Nampt	Itga5_Itgb1	0.203318	0.335	0.0405423	0.0539078	0.0293974	0.012608	0.686969	0.869031	0.0600056
Day0	Endocardial	Macrophage_infiltrating	App	Aplp2	1.0986	0	1.1037	0.282302	0.364958	0.00765637	0.919681	0.524296	0.0600431
Day0	Fibroblast_resting	Mesothelial	Hspa8	Lrp2	1.09852	0	1.17526	2.46399	1.1799	0.07424	0.921971	0.00370542	0.060158
Day0	Neuronal_glial	Neuronal_glial	Hspg2	Itgb1	1.09851	0.004	1.08441	0.266064	0.245918	0.0112503	0.919028	0.225406	0.0602155
Day0	Cardiomyocyte_ventricular	Neuronal_glial	Lama2	Dag1	1.0985	0.06	1.20537	0.165643	-0.0761827	0.0126516	0.922876	0.907524	0.060273
Day0	Fibroblast_resting	Fibroblast_resting	Lama2	Itga1	1.46201	0	0.934697	0.343466	0.567809	0.00850175	0.913325	0.315766	0.0603305
Day0	Macrophage_infiltrating	Endocardial	Cxcl12	Itga5	0.20335	0.489	0.0405535	0.0399992	-0.118706	0.0075606	0.686999	1	0.0603735
Day0	Macrophage_infiltrating	Pericyte	Lama2	Itga1	1.09815	0.006	1.07187	0.344852	0.256188	0.00974948	0.918594	0.248651	0.0603881
Day0	Endothelial_capillary	Endothelial_lymphatic	App	Rpsa	1.09813	0	1.18086	0.277061	0.562482	0.00843124	0.922142	0.387637	0.0604457
Day0	Fibroblast_transitional	Fibroblast_resting	Hspg2	Itgb1	1.09801	0	1.17237	0.285258	0.3989	0.012163	0.921883	0.0990477	0.0605033
Day0	Fibroblast_transitional	Endothelial_capillary	Slit2	App	1.09793	0	1.18038	0.717887	1.29774	0.0359039	0.922127	0.00923018	0.0606186
Day0	Mesothelial	Neuronal_glial	Sparc	Eng	1.19734	0	0.931342	0.346677	0.213151	0.00880083	0.913183	0.334118	0.0607341
Day0	Neuronal_glial	Endothelial_capillary	Mif	Ackr3	0.202563	0.322	0.0406001	0.0305025	0.0466573	0.0078681	0.687122	0.854675	0.0607414
Day0	Pericyte	Mesothelial	Fn1	Dpp4	1.11399	0	0.931234	2.13463	1.59764	0.0839849	0.913178	0.000186114	0.0607918
Day0	Fibroblast_transitional	Pericyte	Sorbs1	Itga1	1.09733	0	1.06945	0.438186	0.448637	0.013108	0.918509	0.0732701	0.0608496
Day0	Pericyte	Fibroblast_resting	Lama2	Dag1	1.09796	0.024	0.930647	0.0703485	0.0218757	0.0097681	0.913153	0.599041	0.0608496
Day0	Endothelial_lymphatic	Neuronal_glial	Lama4	Itga6_Itgb1	1.13324	0	0.930037	0.635072	1.04517	0.0238016	0.913127	0.00923018	0.0609652
Day0	Fibroblast_resting	Endothelial_lymphatic	Col1a1	Itga1_Itgb1	1.09708	0	0.985162	0.605023	1.37384	0.0206407	0.915384	0.00923018	0.0609652
Day0	Mesothelial	Mesothelial	Nampt	Insr	0.203465	0.998	0.0406108	-0.219304	-0.582867	0.003338	0.68715	1	0.0611092
Day0	Fibroblast_transitional	Fibroblast_resting	Nid1	Itgb1	1.09657	0	1.1687	0.319942	0.444176	0.0135233	0.92177	0.0635611	0.0611388
Day0	Mesothelial	Neuronal_glial	Col14a1	Itga1_Itgb1	1.0964	0	1.20204	0.868574	1.23173	0.0345199	0.922778	0.00923018	0.0612547
Day0	Smooth_muscle_cell	Endothelial_capillary	Col1a1	Cd36	1.6841	0	0.928545	0.304218	0.296564	0.00845802	0.913063	0.383166	0.0612547
Day0	Cardiomyocyte_ventricular	Pericyte	S100a1	Ryr2	1.09623	1	1.10472	-0.157516	-0.47495	0.00835322	0.919715	1	0.0613127
Day0	Neuronal_glial	Fibroblast_transitional	Col1a2	Cd36	1.09617	0.934	1.20144	-0.0278016	-0.277844	0.00876467	0.92276	1	0.0613707
Day0	Mesothelial	Smooth_muscle_cell	Fbn1	Itgb1	1.09651	0.014	0.927839	0.168596	0.231639	0.0070594	0.913033	0.668416	0.0614578
Day0	Macrophage_infiltrating	Neuronal_glial	Ltbp1	Itgb5	0.204768	0.996	0.0406123	-0.182728	-0.378447	0.00301793	0.687155	1	0.061477
Day0	Endothelial_lymphatic	Endothelial_capillary	App	Rpsa	1.09605	0	1.13639	0.275166	0.556234	0.00811368	0.920753	0.434282	0.0616611
Day0	Fibroblast_resting	Pericyte	Col6a3	Itga1_Itgb1	1.09579	0	1.06496	0.886931	1.54637	0.040323	0.918352	0.00895877	0.0617775
Day0	Neuronal_glial	Endothelial_lymphatic	Lama2	Itga1	1.09554	0.077	0.983215	0.155264	0.0618192	0.00894306	0.915307	0.494068	0.0618357
Day0	Mesothelial	Cardiomyocyte_ventricular	Fam3c	Lifr	0.201619	0.521	0.0406352	0.00323574	-0.101143	0.0048675	0.687215	1	0.0618448
Day0	Neuronal_glial	Smooth_muscle_cell	Sparc	Eng	1.44154	0	0.926117	0.533439	0.667711	0.00875145	0.912959	0.140764	0.0620105
Day0	Endothelial_capillary	Neuronal_glial	Lpl	Lrp1	1.09543	1	1.02712	-0.266629	-0.691783	0.00591444	0.916985	1	0.0620105
Day0	Fibroblast_transitional	Neuronal_glial	Lama2	Itga2_Itgb1	1.73754	0	0.925783	1.48211	1.26473	0.186498	0.912945	0.00197862	0.0621271
Day0	Mesothelial	Pericyte	Col1a1	Cd36	1.09532	0.868	0.934048	-0.0576678	-0.0290355	0.00850814	0.913297	1	0.0621271
Day0	Mesothelial	Endothelial_capillary	Col14a1	Itga1_Itgb1	1.09522	0	1.19948	0.86725	1.37559	0.0344463	0.922702	0.00923018	0.0621855
Day0	Neuronal_glial	Cardiomyocyte_atrial	Sparc	Eng	1.44128	0	0.92478	0.533182	0.660841	0.00873881	0.912902	0.140764	0.0621855
Day0	Endocardial	Fibroblast_transitional	Vegfc	Nrp2	0.201636	0.526	0.040655	0.00830796	-0.132367	0.00317449	0.687267	1	0.0622125
Day0	Mesothelial	Smooth_muscle_cell	Col1a2	Cd36	1.09515	0.878	1.19755	-0.032404	-0.140222	0.00873624	0.922644	1	0.0622439
Day0	Fibroblast_resting	Macrophage_infiltrating	Lama2	Dag1	1.45985	0	0.923666	0.273613	0.481805	0.00969482	0.912854	0.238319	0.0624192
Day0	Endothelial_lymphatic	Smooth_muscle_cell	App	Aplp2	1.09496	0	1.13344	0.278212	0.563689	0.00786269	0.920658	0.481482	0.0625362
Day0	Fibroblast_transitional	Neuronal_glial	Farp2	Plxna4	0.20182	0.825	0.0406823	-0.0422756	-0.2071	0.00482813	0.687339	1	0.0625803
Day0	Mesothelial	Endothelial_capillary	Lgals1	Itgb1	1.09411	0	0.976623	0.412641	0.701096	0.01466	0.915046	0.0443569	0.0627705
Day0	Mesothelial	Cardiomyocyte_ventricular	Gpc3	Cd81	1.09385	0	0.986699	2.00458	1.24974	0.0422384	0.915444	0.00733394	0.0628878
Day0	Mesothelial	Neuronal_glial	Tfpi	Sdc4	0.204299	0.168	0.0407545	0.0991193	0.00878255	0.00777134	0.68753	0.643936	0.0629479
Day0	Neuronal_glial	Neuronal_glial	Col1a2	Itga1_Itgb1	1.09371	0	1.19612	0.595007	0.837192	0.0200705	0.922602	0.0100836	0.0630053
Day0	Macrophage_infiltrating	Fibroblast_resting	Apoe	Lrp6	1.39636	0	0.920672	0.753101	1.29962	0.0193723	0.912725	0.0121586	0.0630053
Day0	Endothelial_lymphatic	Mesothelial	Hspa8	Lrp2	1.09369	0	1.16636	2.46013	1.26632	0.0736776	0.921697	0.00195945	0.063064
Day0	Fibroblast_resting	Endothelial_lymphatic	Tnxb	Itga9_Itgb1	1.09299	0	1.17221	0.871662	1.68717	0.0709447	0.921878	0.00430053	0.0631816
Day0	Endothelial_lymphatic	Pericyte	Timp2	Itgb1	1.09279	0	1.03048	0.240091	0.32882	0.0077936	0.917109	0.494482	0.0632404
Day0	Fibroblast_resting	Endothelial_lymphatic	Hspg2	Itgb1	1.09279	0	1.12921	0.271746	0.661298	0.0117152	0.920521	0.114483	0.0632993
Day0	Fibroblast_resting	Pericyte	Sparc	Eng	1.15377	0	0.919465	0.313517	0.542723	0.00868859	0.912672	0.349093	0.0632993
Day0	Neuronal_glial	Macrophage_infiltrating	Sostdc1	Lrp5	0.203007	0	0.0407699	1.47024	0.526195	0.120727	0.68757	0.0115318	0.0633156
Day0	Neuronal_glial	Fibroblast_transitional	Col3a1	Itga1_Itgb1	1.17699	0	0.918959	0.320913	0.290702	0.00854447	0.91265	0.370206	0.063476
Day0	Neuronal_glial	Endothelial_capillary	Col1a2	Itga1_Itgb1	1.09254	0	1.19357	0.593682	0.981045	0.0200278	0.922525	0.010211	0.063476
Day0	Fibroblast_transitional	Fibroblast_transitional	Apoe	Lrp1	1.09236	0	1.00436	0.315893	0.131832	0.0104572	0.916128	0.35112	0.0635349
Day0	Cardiomyocyte_ventricular	Endocardial	Cxcl12	Itga5	0.20397	0.453	0.0407709	0.0407709	-0.113913	0.00760112	0.687573	1	0.0636832
Day0	Endothelial_lymphatic	Pericyte	App	Rpsa	1.09213	0	1.12579	0.271591	0.488756	0.00803804	0.92041	0.445805	0.0637119
Day0	Fibroblast_resting	Smooth_muscle_cell	Lgals1	Itgb1	1.09321	0	0.917135	0.397255	0.892075	0.013767	0.912571	0.0584699	0.063771
Day0	Fibroblast_resting	Cardiomyocyte_ventricular	Vcan	Itgb1	1.09207	0	1.09204	0.348322	0.797992	0.0157952	0.919288	0.0321946	0.063771
Day0	Neuronal_glial	Smooth_muscle_cell	Col4a2	Itga1_Itgb1	1.09205	0	1.17988	0.540585	0.850286	0.0146195	0.922112	0.0451781	0.0638301
Day0	Cardiomyocyte_ventricular	Fibroblast_transitional	Sorbs1	Itgb5	1.09196	0	0.953913	0.411861	1.04276	0.0297179	0.914127	0.0132582	0.0638892
Day0	Endothelial_lymphatic	Endocardial	Col4a1	Cd93	1.09169	0	1.1905	0.580232	0.875568	0.0226485	0.922433	0.00923018	0.0639483
Day0	Pericyte	Smooth_muscle_cell	Mif	Egfr	0.201941	0.67	0.0407802	-0.0112183	-0.0937394	0.00537064	0.687597	1	0.0640508
Day0	Fibroblast_resting	Neuronal_glial	Lamc1	Itgav_Itgb8	1.11285	0	0.915164	0.943262	1.5281	0.0577519	0.912485	0.00256686	0.0641259
Day0	Neuronal_glial	Neuronal_glial	Lpl	Lrp1	1.09124	0.999	1.02142	-0.269636	-0.713336	0.00588164	0.916773	1	0.0641259
Day0	Fibroblast_resting	Cardiomyocyte_ventricular	Plat	Lrp1	0.202178	1	0.040784	-0.113405	-0.86166	0.00268923	0.687608	1	0.0644184
Day0	Fibroblast_transitional	Pericyte	Timp2	Itgb1	1.09047	0	1.02353	0.23777	0.227607	0.00774102	0.916852	0.504368	0.0644816
Day0	Endothelial_capillary	Endothelial_capillary	Sparc	Eng	1.09011	0	1.1319	0.2899	0.59756	0.010696	0.920608	0.166959	0.0646004
Day0	Fibroblast_transitional	Fibroblast_transitional	Serpine2	Lrp1	1.09002	0	0.997226	0.567336	0.668656	0.0293441	0.915854	0.00923018	0.0646599
Day0	Cardiomyocyte_ventricular	Mesothelial	Hspa8	Lrp2	1.08988	0	1.15934	2.45708	1.28949	0.0732339	0.921479	0.00155968	0.0647193
Day0	Endocardial	Cardiomyocyte_ventricular	Vwf	Itgb1	1.08987	0	1.08863	0.749526	0.971966	0.0292374	0.919172	0.00923018	0.0647788
Day0	Endothelial_capillary	Mesothelial	Col4a1	Itgav_Itgb8	1.19318	0	0.910731	0.770278	1.1386	0.0336724	0.912291	0.00923018	0.0647788
Day0	Fibroblast_resting	Cardiomyocyte_ventricular	Bmp4	Acvr2a_Bmpr1a	0.203366	0	0.0407942	0.130412	0.249377	0.0180954	0.687634	0.324641	0.0647859
Day0	Pericyte	Neuronal_glial	Col4a1	Itgav_Itgb8	1.10857	0	0.910508	0.754265	0.939885	0.0336642	0.912281	0.00923018	0.0648383
Day0	Macrophage_infiltrating	Cardiomyocyte_ventricular	Dcn	Tlr4	1.44773	0.022	0.910424	0.0990714	0.13121	0.0115948	0.912278	0.436166	0.0648979
Day0	Endothelial_capillary	Endocardial	Vegfc	Itgb1	1.08957	0	0.979925	0.627419	1.16304	0.0265674	0.915177	0.00923018	0.0649574
Day0	Endocardial	Pericyte	Col3a1	Itga1_Itgb1	1.08956	0	1.04671	0.462544	0.289015	0.00973226	0.917701	0.235296	0.065017
Day0	Endothelial_lymphatic	Fibroblast_transitional	App	Rpsa	1.08905	0	1.11748	0.268785	0.401882	0.00797869	0.920138	0.457556	0.0651363
Day0	Fibroblast_transitional	Endocardial	Cxcl12	Itga5	0.204208	0.462	0.0408543	0.0410672	-0.204204	0.00761667	0.687793	1	0.0651534
Day0	Endocardial	Smooth_muscle_cell	Timp2	Itgb1	1.0909	0	0.909662	0.228214	0.404581	0.00687983	0.912244	0.721014	0.065196
Day0	Fibroblast_resting	Fibroblast_resting	App	Rpsa	1.08893	0	1.18568	0.268679	0.47818	0.00846565	0.922288	0.381684	0.065196
Day0	Fibroblast_resting	Neuronal_glial	Col4a1	Itgav_Itgb8	1.10752	0	0.909355	0.753421	1.04104	0.0336215	0.912231	0.00923018	0.0652557
Day0	Endocardial	Endothelial_lymphatic	Spon1	App	1.08774	0	1.11393	0.654466	1.1235	0.0256038	0.920021	0.00923018	0.0653751
Day0	Endocardial	Cardiomyocyte_ventricular	Comp	Cd36	1.34854	0	0.90913	0.61295	1.01525	0.054675	0.912221	0.00923018	0.0654349
Day0	Fibroblast_transitional	Endothelial_lymphatic	Tnxb	Itga9_Itgb1	1.0875	0	1.16184	0.865668	1.25844	0.0703175	0.921557	0.00460342	0.0654947
Day0	Macrophage_infiltrating	Endocardial	Adam15	Itga5	0.204222	0	0.0408591	0.243104	0.332578	0.0246411	0.687805	0.104581	0.0655209
Day0	Fibroblast_resting	Cardiomyocyte_atrial	Nid1	Itgb1	1.08748	0	1.16584	0.347694	0.819833	0.0134902	0.921681	0.0641865	0.0655545
Day0	Fibroblast_resting	Cardiomyocyte_ventricular	Fbn1	Itgb6	1.14339	0	0.908662	0.616198	1.62362	0.0752585	0.9122	0.00923018	0.0655545
Day0	Fibroblast_transitional	Endothelial_capillary	Col1a1	Cd93	1.08744	0	1.17333	0.824276	1.19867	0.0545439	0.921912	0.00621505	0.0656143
Day0	Macrophage_infiltrating	Fibroblast_transitional	Serping1	Lrp1	1.0874	0	0.989219	0.370406	0.292867	0.0140905	0.915543	0.134081	0.0656742
Day0	Cardiomyocyte_ventricular	Fibroblast_transitional	Fgf13	Fgfr1	1.10797	0	0.908416	0.45992	1.55643	0.0429095	0.912189	0.00923018	0.0656742
Day0	Endocardial	Cardiomyocyte_ventricular	Dcn	Tlr4	1.44454	0	0.908135	0.0971653	-0.0523636	0.0115657	0.912177	0.825063	0.065794
Day0	Endothelial_capillary	Endothelial_capillary	Fbn1	Itgb1	1.08725	0	0.955156	0.161309	0.236479	0.00726724	0.914178	0.61451	0.065794
Day0	Neuronal_glial	Pericyte	Sema4c	Plxnb2	0.203778	0	0.0408629	0.31792	0.416314	0.0253243	0.687815	0.0575281	0.0658883
Day0	Pericyte	Neuronal_glial	Col3a1	Itga1_Itgb1	1.08666	0	1.18056	0.384774	0.285689	0.0109769	0.922133	0.148831	0.065914
Day0	Fibroblast_transitional	Cardiomyocyte_ventricular	Lum	Itgb1	1.08646	0	1.08335	0.143139	-0.0828906	0.00912025	0.918991	0.934628	0.066034
Day0	Endocardial	Pericyte	Hspg2	Itgb1	1.08604	0	1.01026	0.246911	0.338369	0.0104811	0.916353	0.180062	0.0661541
Day0	Fibroblast_resting	Endocardial	Bmp4	Acvr2a_Bmpr1a	0.203742	0	0.0409293	0.131042	0.175835	0.0181553	0.687989	0.322329	0.0662557
Day0	Macrophage_infiltrating	Fibroblast_resting	Lum	Itgb1	1.08593	0.001	1.14146	0.141778	0.167067	0.0096094	0.920915	0.287998	0.0662743
Day0	Pericyte	Endothelial_capillary	Col3a1	Itga1_Itgb1	1.08549	0	1.17805	0.38345	0.429543	0.0109535	0.922056	0.150637	0.0664549
Day0	Mesothelial	Endocardial	Tfpi	Vldlr	0.205032	1	0.0410081	-0.162644	-0.529574	0.00450203	0.688196	1	0.0666231
Day0	Macrophage_infiltrating	Cardiomyocyte_atrial	Col1a1	Cd36	1.12501	0.86	0.905314	-0.0453579	-0.272977	0.00824641	0.912052	1	0.0666356
Day0	Mesothelial	Fibroblast_resting	Col3a1	Itga1_Itgb1	1.42128	0	0.904944	0.466549	0.575935	0.00841416	0.912036	0.21193	0.0666959
Day0	Pericyte	Endothelial_capillary	Cxcl12	Itgb1	1.08503	0	0.948233	0.395152	0.766548	0.0136639	0.913892	0.0607603	0.0667563
Day0	Endothelial_lymphatic	Mesothelial	App	Lrp1	1.08485	0.001	1.10612	0.322608	0.450756	0.0104174	0.919762	0.184574	0.0668166
Day0	Fibroblast_resting	Neuronal_glial	Lamc1	Itga6_Itgb1	1.10976	0	0.904769	0.655866	1.27225	0.0284815	0.912028	0.00923018	0.0668166
Day0	Mesothelial	Endocardial	Lgals1	Itgb1	1.0847	0	0.964866	0.40476	0.583395	0.0144835	0.914574	0.0471386	0.066877
Day0	Mesothelial	Smooth_muscle_cell	Gpc3	Lrp1	1.0845	0	0.957673	2.04941	1.29818	0.0503127	0.914281	0.00346391	0.0669374
Day0	Neuronal_glial	Mesothelial	Ltbp1	Itgb5	0.202747	0.986	0.0410369	-0.182225	-0.60775	0.00304947	0.688271	1	0.0669904
Day0	Pericyte	Mesothelial	Fbn1	Itgb1	1.08426	0.008	1.16124	0.163173	0.143756	0.00883523	0.921539	0.328794	0.0671188
Day0	Mesothelial	Mesothelial	App	Lrp6	1.12947	0	0.903659	0.574148	0.833417	0.0171995	0.911979	0.0213825	0.0671793
Day0	Neuronal_glial	Endocardial	Ncam1	Ptpra	1.08348	0	0.989148	1.82169	1.61153	0.0792026	0.91554	0.000271161	0.0673004
Day0	Neuronal_glial	Endothelial_lymphatic	Plat	Lrp1	0.209442	0.998	0.0410703	-0.0740742	-0.634527	0.00270811	0.688358	1	0.0673577
Day0	Endothelial_lymphatic	Cardiomyocyte_atrial	Dcn	Erbb4	1.08326	1	0.948854	-0.233998	-0.318364	0.00849216	0.913918	1	0.0674215
Day0	Macrophage_infiltrating	Endocardial	Apoe	Lrp6	1.39257	0	0.902406	0.747995	1.27532	0.018988	0.911923	0.0135165	0.0674215
Day0	Endocardial	Endothelial_lymphatic	Lama4	Itga9_Itgb1	1.08298	0	1.15331	0.61529	0.925254	0.0303416	0.92129	0.00923018	0.0676035
Day0	Pericyte	Endothelial_lymphatic	Sparc	Eng	1.08601	0	0.900689	0.262715	0.301065	0.00851117	0.911847	0.374788	0.067725
Day0	Fibroblast_transitional	Pericyte	Pros1	Axl	0.202874	0.562	0.0411061	-0.00318323	-0.125492	0.0044933	0.688452	1	0.067725
Day0	Endocardial	Neuronal_glial	Lum	Itgb1	1.08271	0.021	1.03863	0.13876	-0.0189226	0.00874374	0.917408	0.716805	0.0677857
Day0	Endothelial_capillary	Fibroblast_transitional	Psap	Lrp1	1.08268	0	0.974823	0.295183	0.298634	0.012957	0.914974	0.129064	0.0678465
Day0	Cardiomyocyte_atrial	Macrophage_infiltrating	Lpl	Cd44	1.35273	0	0.900118	0.53827	0.623128	0.0428012	0.911821	0.0111691	0.0678465
Day0	Fibroblast_resting	Endothelial_capillary	Thbs2	Cd36	1.67924	0	0.898744	0.619353	1.11736	0.0408468	0.91176	0.00923018	0.0680899
Day0	Cardiomyocyte_atrial	Mesothelial	S100a1	Ryr2	1.08241	1	1.14724	-0.137913	-0.212365	0.00867479	0.921099	1	0.0680899
Day0	Endothelial_lymphatic	Cardiomyocyte_ventricular	Mif	Ackr3	0.204122	0.256	0.0411174	0.0401796	0.041194	0.00796834	0.688481	0.762472	0.0680923
Day0	Endothelial_lymphatic	Neuronal_glial	App	Rpsa	1.08241	0.001	1.09952	0.262724	0.451708	0.00785046	0.919541	0.484198	0.0681508
Day0	Endothelial_lymphatic	Fibroblast_resting	Apoe	Lrp1	1.2077	0	0.898288	0.414593	0.854963	0.00935275	0.911739	0.176073	0.0681508
Day0	Endocardial	Cardiomyocyte_ventricular	App	Vldlr	1.08238	0	1.05763	0.442697	0.940024	0.0206551	0.918093	0.00923018	0.0682118
Day0	Macrophage_infiltrating	Endocardial	Vegfb	Nrp1	1.19128	0	0.898144	0.276519	0.449977	0.0130417	0.911733	0.0748339	0.0682118
Day0	Mesothelial	Neuronal_glial	Lpl	Lrp1	1.08211	1	1.009	-0.276193	-0.715691	0.00581011	0.916305	1	0.0682727
Day0	Smooth_muscle_cell	Pericyte	S100a1	Ryr2	1.08192	1	1.06444	-0.171411	-0.54259	0.00804864	0.918333	1	0.0683337
Day0	Endothelial_lymphatic	Pericyte	App	Lrp1	1.0819	0	1.09815	0.320068	0.433296	0.0103423	0.919495	0.189574	0.0683947
Day0	Fibroblast_transitional	Smooth_muscle_cell	Lama2	Itga9_Itgb1	1.73301	0	0.896952	0.57211	0.974615	0.01804	0.911679	0.0170517	0.0684558
Day0	Macrophage_infiltrating	Macrophage_infiltrating	Pdgfc	Pdgfrb	0.203979	0.008	0.0412038	0.439213	0.200251	0.0227385	0.688706	0.266136	0.0684595
Day0	Fibroblast_transitional	Smooth_muscle_cell	Lamb1	Itga1	1.08183	0	1.15524	0.714876	1.12602	0.0273723	0.921351	0.00923018	0.0685168
Day0	Cardiomyocyte_atrial	Endothelial_capillary	Angpt1	Itgb1	1.08163	0	0.937591	0.317877	0.768417	0.0169775	0.913447	0.0402489	0.068639
Day0	Neuronal_glial	Cardiomyocyte_ventricular	Lama2	Dag1	1.08154	0.189	0.939506	0.0647034	-0.0750573	0.00986108	0.913528	0.904911	0.0687614
Day0	Cardiomyocyte_ventricular	Mesothelial	Vegfa	Itgb1	1.08148	0.001	1.15453	0.232643	0.671495	0.0187756	0.921329	0.163388	0.0688225
Day0	Endothelial_capillary	Cardiomyocyte_ventricular	Mfge8	Itgb5	0.203075	0.833	0.0412162	-0.00764646	-0.108171	0.00548308	0.688739	1	0.0688267
Day0	Fibroblast_resting	Endothelial_lymphatic	Lama2	Itga6_Itgb1	1.45431	0	0.895283	0.470538	0.820626	0.0175163	0.911604	0.0194467	0.0688838
Day0	Mesothelial	Macrophage_infiltrating	H2-K1	Aplp2	1.0813	0	1.0768	0.570562	0.723831	0.0150839	0.918765	0.0391648	0.0688838
Day0	Fibroblast_transitional	Macrophage_infiltrating	Hsp90b1	Lrp1	1.08118	0.014	1.16064	0.123037	0.136858	0.00927476	0.92152	0.348987	0.068945
Day0	Macrophage_infiltrating	Cardiomyocyte_atrial	App	Rpsa	1.08094	0	1.16059	0.261394	0.349077	0.0082865	0.921518	0.407346	0.0690676
Day0	Cardiomyocyte_atrial	Fibroblast_transitional	App	Lrp1	1.08074	0	0.968889	0.300967	0.299204	0.00912497	0.914736	0.294034	0.0691902
Day0	Endocardial	Endocardial	Cxcl12	Itga5	0.205247	0.458	0.0412181	0.0423593	-0.222466	0.0076845	0.688744	1	0.0691939
Day0	Endocardial	Endocardial	Col4a1	Cd93	1.0806	0	1.16709	0.57141	0.759787	0.0222032	0.92172	0.00923018	0.0692516
Day0	Cardiomyocyte_ventricular	Pericyte	Vegfa	Nrp1	1.08059	0	1.15283	0.19851	0.683	0.0226053	0.921275	0.140764	0.069313
Day0	Neuronal_glial	Neuronal_glial	Nid1	Itgb1	1.08044	0.003	1.03205	0.283163	0.276528	0.0119421	0.917167	0.210141	0.0694358
Day0	Mesothelial	Fibroblast_transitional	Col1a2	Cd36	1.08032	0.974	1.16632	-0.0425271	-0.291218	0.00850844	0.921696	1	0.0694973
Day0	Cardiomyocyte_ventricular	Cardiomyocyte_ventricular	Serping1	Lrp1	0.203315	1	0.0412218	-0.407392	-1.91543	0.000587164	0.688753	1	0.069561
Day0	Fibroblast_transitional	Neuronal_glial	Col4a1	Itgav_Itgb8	1.09216	0	0.892642	0.741202	0.849515	0.0330036	0.911485	0.00923018	0.0696203
Day0	Macrophage_infiltrating	Macrophage_infiltrating	App	Lrp1	1.07977	0	1.15784	0.313648	0.384501	0.0109045	0.921432	0.15349	0.0698051
Day0	Fibroblast_transitional	Fibroblast_transitional	Lamc1	Itga1	1.14946	0	0.891754	0.515625	0.697893	0.0130505	0.911445	0.0746329	0.0698051
Day0	Macrophage_infiltrating	Pericyte	Apoe	Lrp6	1.39031	0	0.891537	0.744957	1.28636	0.0187593	0.911435	0.0142269	0.0698667
Day0	Endocardial	Pericyte	Col4a2	Itga1_Itgb1	1.07974	0	1.01794	0.554755	0.737931	0.0126129	0.916643	0.0847485	0.0698667
Day0	Mesothelial	Fibroblast_transitional	Fam3c	Lifr	0.203255	0.504	0.0412825	0.00570601	-0.0532987	0.00494504	0.688911	1	0.0699281
Day0	Mesothelial	Neuronal_glial	Calr	Itgav	1.07921	0	1.13807	1.19709	1.68345	0.053131	0.920807	0.00258975	0.06999
Day0	Fibroblast_resting	Neuronal_glial	Col1a2	Itgav_Itgb8	1.08985	0	0.89012	0.990733	1.66784	0.0644048	0.911371	0.00194039	0.0701134
Day0	Neuronal_glial	Endothelial_lymphatic	Col1a2	Cd36	1.07891	0.914	1.16401	-0.0395813	-0.135019	0.00849161	0.921625	1	0.0701752
Day0	Smooth_muscle_cell	Mesothelial	Lpl	Lrp2	1.0786	0.687	1.13857	2.11026	0.724698	0.0536149	0.920823	0.0660803	0.0702369
Day0	Macrophage_infiltrating	Pericyte	Cd14	Tlr4	0.203362	0.029	0.0413495	0.613165	0.228332	0.0524429	0.689085	0.341163	0.0702952
Day0	Endocardial	Smooth_muscle_cell	Hsp90b1	Lrp1	1.0783	0.025	0.950023	0.109646	0.0188309	0.00759168	0.913967	0.607061	0.0704224
Day0	Pericyte	Pericyte	Col1a2	Cd36	1.08104	0.994	0.888063	-0.103848	-0.240459	0.00647853	0.911278	1	0.0704843
Day0	Neuronal_glial	Endothelial_lymphatic	Timp2	Itgb1	1.0781	0.002	1.08962	0.237565	0.487485	0.00824089	0.919206	0.414807	0.0705462
Day0	Fibroblast_transitional	Neuronal_glial	Adam9	Itgb5	0.207018	0.449	0.0413706	0.0406515	-0.0590152	0.00938988	0.689139	1	0.0706622
Day0	Mesothelial	Neuronal_glial	Col1a2	Itga1_Itgb1	1.07787	0	1.16115	0.580281	0.823818	0.0194838	0.921536	0.0118863	0.070732
Day0	Endothelial_capillary	Endocardial	Fbn1	Itgb1	1.07783	0	0.943657	0.153428	0.118778	0.00717975	0.913702	0.638942	0.070794
Day0	Endocardial	Mesothelial	Apoe	Lrp6	1.11332	0	0.886871	0.54059	0.928405	0.0186611	0.911223	0.0145974	0.070794
Day0	Smooth_muscle_cell	Fibroblast_transitional	App	Lrp1	1.0777	0	0.959608	0.298196	0.330909	0.00903756	0.91436	0.303409	0.0708561
Day0	Fibroblast_transitional	Neuronal_glial	Nid1	Itgav	1.07757	0	1.13401	1.0737	1.45091	0.04606	0.920676	0.00513265	0.0709181
Day0	Endothelial_lymphatic	Endocardial	Tfpi	Lrp1	0.203623	1	0.0414494	-0.21147	-0.736344	0.00219443	0.689343	1	0.0710292
Day0	Fibroblast_resting	Endothelial_lymphatic	Col15a1	Itga1_Itgb1	1.0774	0	0.960373	0.583631	1.29753	0.0216331	0.914392	0.00923018	0.0711044
Day0	Pericyte	Fibroblast_transitional	Psap	Lrp1	1.07738	0	0.958614	0.290199	0.1723	0.0127415	0.91432	0.278893	0.0711666
Day0	Mesothelial	Fibroblast_transitional	Tgm2	Itgb1	1.07682	0	1.15757	0.885086	0.881463	0.0259456	0.921424	0.00923018	0.0713532
Day0	Endothelial_capillary	Cardiomyocyte_ventricular	Vegfa	Gpc1	0.203671	1	0.0414728	-0.158015	-0.35468	0.00696173	0.689403	1	0.0713962
Day0	Mesothelial	Endothelial_capillary	Col1a2	Itga1_Itgb1	1.07669	0	1.15868	0.578957	0.967671	0.0194423	0.921459	0.0119879	0.0714154
Day0	Neuronal_glial	Pericyte	Lgals1	Itgb1	1.0766	0	0.981992	0.405769	0.535233	0.0147406	0.915259	0.0430132	0.0716023
Day0	Fibroblast_transitional	Endothelial_capillary	Col4a2	Cd93	1.07654	0	1.15171	0.705704	1.03712	0.0316628	0.92124	0.00923018	0.0716647
Day0	Endothelial_lymphatic	Endocardial	Comp	Itga5	0.205989	0	0.0414779	0.320049	0.430127	0.0387087	0.689417	0.0514018	0.0717631
Day0	Neuronal_glial	Pericyte	Col14a1	Itga1_Itgb1	1.0764	0	1.00818	0.819366	1.23346	0.0289525	0.916274	0.00923018	0.0717895
Day0	Neuronal_glial	Fibroblast_transitional	Sparc	Eng	1.43297	0	0.882976	0.525145	0.558683	0.00834378	0.911045	0.232082	0.0718519
Day0	Endocardial	Pericyte	App	Aplp2	1.07593	0	1.03931	0.262195	0.320258	0.00720969	0.917433	0.631271	0.0718519
Day0	Mesothelial	Endocardial	Gpc3	Igf1r	1.07577	0	0.930593	2.1843	1.66313	0.0727528	0.913151	0.000434461	0.0719144
Day0	Pericyte	Neuronal_glial	Lama2	Itgav_Itgb8	1.08325	0	0.882945	0.582071	0.61932	0.0346304	0.911044	0.0114947	0.0719144
Day0	Pericyte	Endocardial	Cxcl12	Itgb1	1.07562	0	0.936817	0.387271	0.648847	0.0134994	0.913415	0.0640073	0.0719768
Day0	Fibroblast_resting	Endocardial	Tfpi	Sdc4	0.20411	0	0.0415001	0.0913538	0.144856	0.00791351	0.689474	0.469804	0.07213
Day0	Endothelial_capillary	Cardiomyocyte_atrial	Lpl	Vldlr	1.07503	1	0.965454	-0.176508	-0.253546	0.0115282	0.914598	1	0.0721644
Day0	Neuronal_glial	Smooth_muscle_cell	Lum	Itgb1	1.08242	0.053	0.882161	0.138205	0.188865	0.00742652	0.911008	0.575303	0.0721644
Day0	Endothelial_lymphatic	Fibroblast_resting	Fbn1	Itgb1	1.07481	0	1.11297	0.154085	0.0618964	0.00846796	0.91999	0.49393	0.0722896
Day0	Macrophage_infiltrating	Macrophage_infiltrating	App	Rpsa	1.07462	0	1.1458	0.255627	0.356878	0.00818086	0.921053	0.423844	0.0723523
Day0	Endothelial_lymphatic	Macrophage_infiltrating	Vim	Cd44	1.32895	0	0.881639	0.742024	1.04921	0.0379916	0.910984	0.00923018	0.0723523
Day0	Mesothelial	Pericyte	Gpc3	Igf1r	1.07458	0	0.926887	2.1829	1.65768	0.072463	0.912992	0.000445162	0.0724149
Day0	Neuronal_glial	Cardiomyocyte_ventricular	Slit2	Gpc1	0.203766	0.432	0.0415109	0.024031	0.159696	0.0107504	0.689502	0.989618	0.0724969
Day0	Mesothelial	Macrophage_infiltrating	Tgm2	Itgb1	1.0742	0	1.15169	0.882891	0.948541	0.0258139	0.921239	0.00923018	0.0725403
Day0	Cardiomyocyte_ventricular	Endothelial_capillary	Vegfb	Flt1_Kdr	1.07407	0	0.927747	0.740903	1.27563	0.0248812	0.913029	0.00923018	0.0726658
Day0	Fibroblast_resting	Fibroblast_resting	Fbln1	Itgb1	1.07406	0	1.11106	0.438677	0.964321	0.0205346	0.919926	0.00945026	0.0727286
Day0	Endothelial_capillary	Endocardial	Adam17	Itga5	0.206304	0.005	0.0415883	0.105402	0.226855	0.0117024	0.689701	0.412872	0.0728638
Day0	Cardiomyocyte_ventricular	Mesothelial	Bsg	Slc16a1	1.07345	0	1.15217	0.618507	0.929065	0.0340502	0.921255	0.00923018	0.0729171
Day0	Mesothelial	Endocardial	Gnai2	Cav1	1.07338	0	1.02714	0.569091	0.873477	0.0147082	0.916986	0.0435917	0.0729799
Day0	Endocardial	Cardiomyocyte_ventricular	Lpl	Vldlr	1.07335	1	1.04418	-0.157324	-0.146993	0.0124682	0.91761	1	0.0730429
Day0	Endothelial_capillary	Neuronal_glial	Vegfa	Gpc1	0.204166	1	0.0416776	-0.157082	-0.54293	0.0069961	0.689931	1	0.0732306
Day0	Fibroblast_resting	Neuronal_glial	Lpl	Vldlr	1.25367	0.971	0.877754	-0.0903089	-0.350374	0.010481	0.910804	1	0.0732317
Day0	Fibroblast_resting	Neuronal_glial	Sparc	Eng	1.14202	0	0.87728	0.302157	0.41549	0.00828996	0.910782	0.406869	0.0733578
Day0	Fibroblast_transitional	Pericyte	Col6a6	Itga1_Itgb1	1.07286	0	0.997798	0.979032	1.46791	0.0465081	0.915876	0.00497256	0.0733578
Day0	Fibroblast_resting	Smooth_muscle_cell	Col6a1	Itga1_Itgb1	1.07274	0	1.13336	0.803011	1.56241	0.0390271	0.920655	0.00923018	0.0734208
Day0	Mesothelial	Mesothelial	Sema3c	Nrp1_Plxna4	1.07257	0	0.912895	0.972258	0.700499	0.0205558	0.912386	0.00923018	0.0734839
Day0	Fibroblast_transitional	Endocardial	Col8a1	Itga1_Itgb1	1.22388	0	0.876805	0.625191	0.91834	0.0182272	0.91076	0.0162905	0.0734839
Day0	Fibroblast_transitional	Endothelial_capillary	Lama2	Itga9_Itgb1	1.72979	0	0.876474	0.567714	0.895368	0.0176282	0.910745	0.018987	0.073547
Day0	Neuronal_glial	Neuronal_glial	Slit2	Gpc1	0.204261	0.433	0.0417159	0.024964	-0.028555	0.0108035	0.690029	0.990863	0.0735974
Day0	Pericyte	Fibroblast_transitional	Sparc	Fgfr1	1.07848	0	0.876385	0.505119	0.789243	0.0197553	0.910741	0.0110089	0.0736102
Day0	Cardiomyocyte_atrial	Endocardial	Angpt1	Itgb1	1.07222	0	0.926304	0.309997	0.650716	0.0167731	0.912967	0.044176	0.0736733
Day0	Endothelial_capillary	Endothelial_lymphatic	Col4a2	Itga1_Itgb1	1.07191	0	0.953459	0.465152	0.920221	0.011814	0.914108	0.110568	0.0737365
Day0	Cardiomyocyte_atrial	Endocardial	S100a1	Ryr2	1.07187	1	1.12771	-0.144035	-0.506954	0.0085271	0.920473	1	0.0737997
Day0	Fibroblast_resting	Neuronal_glial	Col4a2	Itga1_Itgb1	1.0716	0	1.14733	0.511568	0.813361	0.0142161	0.921102	0.0509227	0.0738629
Day0	Neuronal_glial	Macrophage_infiltrating	Hsp90b1	Lrp1	1.0715	0.059	1.14147	0.115274	0.127487	0.00912157	0.920916	0.453997	0.0739262
Day0	Endocardial	Endocardial	Nampt	Itga5_Itgb1	0.206747	0.096	0.0417433	0.0588366	0.0275886	0.0129815	0.690099	0.636099	0.0739642
Day0	Smooth_muscle_cell	Neuronal_glial	Sorbs1	Itga1	1.07132	0	1.1467	0.353655	0.429862	0.0140549	0.921082	0.05343	0.0739895
Day0	Fibroblast_resting	Smooth_muscle_cell	Serping1	Lrp1	1.07123	0	0.941294	0.389736	0.816332	0.0134078	0.913603	0.0659072	0.0741161
Day0	Cardiomyocyte_ventricular	Mesothelial	Lpl	Vldlr	1.50089	0.007	0.875564	0.0691415	0.353465	0.0104548	0.910703	0.575923	0.0741161
Day0	Fibroblast_transitional	Mesothelial	Lama4	Dag1	1.07095	0	0.995389	0.350737	0.564039	0.0136661	0.915783	0.0607029	0.0742429
Day0	Fibroblast_resting	Macrophage_infiltrating	Lama2	Itga9_Itgb1	1.45025	0	0.874511	0.401762	0.775512	0.0175887	0.910654	0.0191796	0.0742429
Day0	Fibroblast_resting	Cardiomyocyte_ventricular	Tfpi	Lrp1	0.204685	1	0.0417497	-0.203362	-1.01857	0.00221033	0.690116	1	0.0743309
Day0	Neuronal_glial	Cardiomyocyte_atrial	Lpl	Vldlr	1.07084	1	0.960099	-0.179515	-0.275099	0.0114642	0.91438	1	0.0743697
Day0	Fibroblast_transitional	Cardiomyocyte_atrial	Lama4	Dag1	1.07054	0	0.994196	0.350302	0.596524	0.0136497	0.915736	0.0610476	0.0744967
Day0	Fibroblast_resting	Endothelial_capillary	Col4a2	Itga1_Itgb1	1.07042	0	1.14488	0.510243	0.957215	0.0141858	0.921024	0.0513006	0.0745602
[truncated: 158,443 more rows]
