# Supplementary material for: Cardiac Macrophages Exhibit Dynamic Heterogeneity and Functional Specialization During Experimental Autoimmune Myocarditis
Source: Cells. 2026 Jun 19;15(12):1110. doi: 10.3390/cells15121110 (PMC13296802; doi:10.3390/cells15121110)
Supplement: Supplementary file 1 [file cells-15-01110-s001.zip › Suppl. Table S3. benchmark.xlsx]

## Sheet: supplementary_benchmark
sample	timepoint	n_cells	pearson_r	spearman_r	mae	rmse	ks_statistic	agreement_pct	cohens_kappa	jaccard_doublets	doublets_r	doublets_python	doublet_overlap	hvg_shared	hvg_only_r	hvg_only_py	jaccard_hvg
D0_sample42	D0	4926	0.823581	0.847720	0.060857	0.078768	0.187373	94.32	0.5899	0.4499	369	369	229	1990	10	10	0.9900
D0_sample44	D0	1496	0.808977	0.776395	0.070317	0.088136	0.290775	94.65	0.6140	0.4737	112	112	72	1999	1	1	0.9990
D0_sample47	D0	1387	0.805668	0.807152	0.071173	0.097827	0.124009	92.93	0.4907	0.3595	104	104	55	1998	2	2	0.9980
D0_sample48	D0	2595	0.745975	0.768492	0.078562	0.102741	0.196146	92.06	0.4289	0.3087	195	195	92	1998	2	2	0.9980
D14_sample50	D14	5768	0.838187	0.867489	0.033863	0.049187	0.162795	94.63	0.6130	0.4728	433	433	278	1999	1	1	0.9990
D14_sample51	D14	4592	0.585242	0.603609	0.069069	0.090547	0.407883	89.37	0.2333	0.1701	344	344	100	1999	1	1	0.9990
D14_sample55	D14	4784	0.709751	0.772295	0.060353	0.085812	0.204849	90.47	0.3134	0.2232	359	359	131	1984	16	16	0.9841
D14_sample56	D14	8278	0.586383	0.593104	0.076259	0.098264	0.361198	90.14	0.2897	0.2070	621	621	213	1996	4	4	0.9960
D21_sample2	D21	975	0.886954	0.854062	0.046952	0.062568	0.182564	97.74	0.8371	0.7381	73	73	62	2000	0	0	1.0000
D21_sample3	D21	1272	0.889944	0.870189	0.044647	0.067227	0.074686	95.75	0.6928	0.5574	95	95	68	1996	4	4	0.9960
D21_sample4	D21	920	0.747068	0.708713	0.060623	0.083943	0.196739	95.00	0.6396	0.5000	69	69	46	1997	3	3	0.9970
D21_sample5	D21	1677	0.812932	0.751006	0.054388	0.075060	0.193798	96.30	0.7340	0.6051	126	126	95	1988	12	12	0.9881
D40_sample18	D40	5725	0.741799	0.776136	0.055303	0.073766	0.228297	91.93	0.4179	0.3000	429	429	198	1998	2	2	0.9980
D40_sample21	D40	3173	0.715325	0.770325	0.050091	0.077846	0.213678	92.56	0.4640	0.3371	238	238	120	1998	2	2	0.9980
D40_sample22	D40	4216	0.707474	0.726956	0.061677	0.076352	0.216556	90.18	0.2919	0.2084	316	316	109	1998	2	2	0.9980
D40_sample24	D40	4995	0.870243	0.876592	0.037210	0.054621	0.102703	92.35	0.4493	0.3251	375	375	184	1999	1	1	0.9990
