# Supplementary material for: Cardiac Macrophages Exhibit Dynamic Heterogeneity and Functional Specialization During Experimental Autoimmune Myocarditis
Source: Cells. 2026 Jun 19;15(12):1110. doi: 10.3390/cells15121110 (PMC13296802; doi:10.3390/cells15121110)
Supplement: Supplementary file 1 [file cells-15-01110-s001.zip › Suppl. Table S4. violin_mac_mhcii_vs_mono_c.xlsx]

## Sheet: violin_mac_mhcii_vs_mono_c
Cd74	H2-Eb1	Ciita	mac_clean_label
4.6574826	2.64236	0.0	Classical_Monocyte
0.0	0.0	0.0	Classical_Monocyte
0.0	0.0	0.0	Resident_Macrophage_MHCII
3.314591	1.2950321	1.840903	Resident_Macrophage_MHCII
3.3433895	1.3168087	1.3168087	Resident_Macrophage_MHCII
0.0	0.0	0.0	Classical_Monocyte
0.93230474	0.0	0.0	Resident_Macrophage_MHCII
0.0	0.0	0.0	Classical_Monocyte
0.0	0.0	0.0	Classical_Monocyte
3.830855	3.455348	2.106121	Classical_Monocyte
2.8829312	2.3389475	0.0	Resident_Macrophage_MHCII
0.0	0.0	0.0	Classical_Monocyte
3.1986198	2.4374537	0.0	Resident_Macrophage_MHCII
0.0	0.0	0.0	Classical_Monocyte
2.8190215	0.0	0.0	Resident_Macrophage_MHCII
3.7407146	3.5349753	1.9279557	Classical_Monocyte
2.580975	0.0	0.0	Resident_Macrophage_MHCII
3.174276	0.0	0.0	Resident_Macrophage_MHCII
1.7063044	1.7063044	1.179972	Classical_Monocyte
2.9336846	2.0941706	1.0223345	Resident_Macrophage_MHCII
2.88371	1.4761573	0.0	Resident_Macrophage_MHCII
2.6417544	0.0	0.0	Resident_Macrophage_MHCII
3.9269361	2.3348935	2.5980725	Resident_Macrophage_MHCII
2.966341	2.4892669	1.7770171	Resident_Macrophage_MHCII
3.673284	1.5016708	0.0	Resident_Macrophage_MHCII
3.810514	2.7870026	2.4563875	Classical_Monocyte
3.0476446	1.5365024	1.038208	Resident_Macrophage_MHCII
4.471128	3.0891712	0.0	Resident_Macrophage_MHCII
3.5317256	2.03295	2.3312905	Classical_Monocyte
1.9922191	0.0	1.1348141	Resident_Macrophage_MHCII
4.0363154	2.8727283	1.3299536	Classical_Monocyte
4.161456	1.4642892	1.4642892	Classical_Monocyte
2.150279	1.5672873	0.0	Resident_Macrophage_MHCII
0.0	0.0	0.0	Resident_Macrophage_MHCII
0.0	0.0	0.0	Classical_Monocyte
3.4977777	2.744994	0.0	Resident_Macrophage_MHCII
2.1234772	1.7760994	0.0	Resident_Macrophage_MHCII
4.2611837	2.6349998	1.2777793	Resident_Macrophage_MHCII
2.396079	0.0	0.0	Resident_Macrophage_MHCII
3.7724252	3.1020138	2.452844	Resident_Macrophage_MHCII
4.070321	2.9539628	1.3938415	Resident_Macrophage_MHCII
2.4147308	2.6798115	0.0	Resident_Macrophage_MHCII
3.3613927	2.9731224	1.7295682	Resident_Macrophage_MHCII
1.6323872	1.6323872	1.117773	Classical_Monocyte
3.941061	3.0924277	2.6114142	Classical_Monocyte
2.7846575	2.016479	3.0221546	Classical_Monocyte
0.0	0.0	0.0	Classical_Monocyte
2.4134948	0.0	0.0	Classical_Monocyte
3.72865	3.3351262	2.050332	Resident_Macrophage_MHCII
2.5510323	0.0	0.0	Resident_Macrophage_MHCII
1.7129786	1.1856236	0.0	Resident_Macrophage_MHCII
2.4209378	1.812902	1.812902	Resident_Macrophage_MHCII
1.7647772	0.0	0.0	Resident_Macrophage_MHCII
2.7126825	0.0	0.0	Classical_Monocyte
2.2922113	2.2922113	2.6634152	Resident_Macrophage_MHCII
0.0	1.9184766	0.0	Classical_Monocyte
0.0	0.0	0.0	Resident_Macrophage_MHCII
1.2971536	0.0	1.8433607	Classical_Monocyte
3.7489076	2.3240128	2.6963072	Classical_Monocyte
0.0	0.0	0.0	Classical_Monocyte
0.0	0.0	0.0	Classical_Monocyte
1.4581854	0.0	0.0	Resident_Macrophage_MHCII
0.0	0.0	0.0	Resident_Macrophage_MHCII
2.9849353	3.2599013	1.9826195	Classical_Monocyte
0.0	0.0	0.0	Classical_Monocyte
3.3357792	1.8594266	2.4714928	Classical_Monocyte
2.0293825	0.0	0.0	Classical_Monocyte
2.775876	0.0	0.0	Resident_Macrophage_MHCII
0.0	0.0	0.0	Resident_Macrophage_MHCII
2.1803377	2.1803377	0.0	Resident_Macrophage_MHCII
4.357476	1.9355253	0.0	Resident_Macrophage_MHCII
3.144047	0.0	0.0	Resident_Macrophage_MHCII
3.3206568	1.6949587	0.0	Resident_Macrophage_MHCII
0.0	0.0	0.0	Resident_Macrophage_MHCII
0.0	0.0	0.0	Classical_Monocyte
0.0	0.0	0.0	Resident_Macrophage_MHCII
2.144102	1.0590374	0.0	Resident_Macrophage_MHCII
2.8507018	0.0	0.0	Classical_Monocyte
3.638283	1.9015676	0.0	Resident_Macrophage_MHCII
3.6061485	1.8111874	2.4190707	Resident_Macrophage_MHCII
4.3691025	3.83911	0.0	Resident_Macrophage_MHCII
3.811721	0.0	1.6906164	Resident_Macrophage_MHCII
0.0	1.8723524	0.0	Classical_Monocyte
0.0	0.0	0.0	Resident_Macrophage_MHCII
0.0	0.0	0.0	Resident_Macrophage_MHCII
3.6158442	1.7088923	1.7088923	Resident_Macrophage_MHCII
4.3318553	2.0574436	0.0	Classical_Monocyte
0.0	0.0	0.0	Resident_Macrophage_MHCII
0.0	0.0	0.0	Resident_Macrophage_MHCII
1.6282605	0.0	0.0	Resident_Macrophage_MHCII
0.0	0.0	0.0	Classical_Monocyte
4.6572676	3.361281	2.7022362	Classical_Monocyte
3.8404531	3.2697074	0.0	Resident_Macrophage_MHCII
0.0	0.0	0.0	Resident_Macrophage_MHCII
0.0	0.0	0.0	Classical_Monocyte
3.9298668	3.3183026	0.0	Classical_Monocyte
4.102758	3.0366654	1.8972192	Resident_Macrophage_MHCII
3.4407861	1.9519342	1.9519342	Resident_Macrophage_MHCII
1.9239498	1.9239498	0.0	Resident_Macrophage_MHCII
3.9806635	0.0	0.0	Resident_Macrophage_MHCII
1.8580551	0.0	0.0	Resident_Macrophage_MHCII
4.072781	2.7363145	0.0	Resident_Macrophage_MHCII
0.0	0.0	0.0	Classical_Monocyte
0.0	0.0	0.0	Classical_Monocyte
4.062903	3.0809562	1.823711	Resident_Macrophage_MHCII
1.5521525	0.0	0.0	Classical_Monocyte
4.0430512	2.5649493	0.0	Resident_Macrophage_MHCII
1.725763	0.0	0.0	Classical_Monocyte
2.2065227	0.0	0.0	Resident_Macrophage_MHCII
3.2437847	2.8576398	2.2203095	Classical_Monocyte
0.0	0.0	0.0	Classical_Monocyte
1.3334411	0.0	0.0	Resident_Macrophage_MHCII
2.4547875	2.8312078	0.0	Resident_Macrophage_MHCII
0.0	0.0	0.0	Classical_Monocyte
3.1595771	1.8931357	0.0	Resident_Macrophage_MHCII
3.3741958	2.885944	1.8931357	Resident_Macrophage_MHCII
2.0253744	0.0	0.0	Classical_Monocyte
2.003975	2.003975	2.6273441	Classical_Monocyte
4.205333	2.4855027	1.8723524	Resident_Macrophage_MHCII
0.0	0.0	0.0	Classical_Monocyte
0.0	0.0	0.0	Classical_Monocyte
3.1527972	1.7011575	1.7011575	Resident_Macrophage_MHCII
2.0497425	0.0	0.0	Classical_Monocyte
0.0	0.0	0.0	Classical_Monocyte
3.634163	0.0	1.6285896	Resident_Macrophage_MHCII
2.7242525	3.881221	2.7242525	Classical_Monocyte
0.0	0.0	0.0	Resident_Macrophage_MHCII
2.2298806	2.2298806	2.8677576	Classical_Monocyte
2.9122891	2.642562	0.0	Classical_Monocyte
3.0256717	0.0	1.5936273	Resident_Macrophage_MHCII
2.931833	0.0	2.2906132	Classical_Monocyte
3.6052527	2.9389234	2.7289238	Classical_Monocyte
2.5173748	1.3478141	0.0	Resident_Macrophage_MHCII
1.7655799	0.0	1.7655799	Resident_Macrophage_MHCII
0.0	0.0	0.0	Classical_Monocyte
3.2917533	2.63512	0.0	Classical_Monocyte
0.0	0.0	0.0	Classical_Monocyte
0.0	0.0	0.0	Classical_Monocyte
3.7837336	3.0008292	3.2139738	Classical_Monocyte
4.553822	1.8280805	1.8280805	Resident_Macrophage_MHCII
2.4588513	0.0	0.0	Resident_Macrophage_MHCII
3.713572	1.7917595	2.3978953	Classical_Monocyte
3.6572251	0.0	2.3454926	Classical_Monocyte
3.523764	2.2680979	0.0	Resident_Macrophage_MHCII
3.7522562	0.0	0.0	Resident_Macrophage_MHCII
2.9935973	1.7473437	1.7473437	Resident_Macrophage_MHCII
3.4650774	1.9734956	1.9734956	Classical_Monocyte
2.8591888	3.5232596	0.0	Resident_Macrophage_MHCII
4.4607377	4.4607377	2.3519182	Classical_Monocyte
3.8325624	0.0	0.0	Resident_Macrophage_MHCII
2.1713376	2.1713376	0.0	Resident_Macrophage_MHCII
5.0432367	3.2312462	0.0	Classical_Monocyte
3.4934096	0.0	0.0	Resident_Macrophage_MHCII
5.023508	2.9891067	0.0	Resident_Macrophage_MHCII
0.0	0.0	0.0	Resident_Macrophage_MHCII
0.0	0.0	0.0	Resident_Macrophage_MHCII
3.8266869	2.7707157	0.0	Resident_Macrophage_MHCII
3.6289918	3.236711	2.5821044	Classical_Monocyte
0.0	0.0	0.0	Classical_Monocyte
0.0	0.0	0.0	Classical_Monocyte
0.0	0.0	0.0	Classical_Monocyte
4.417823	2.9909003	1.9880383	Classical_Monocyte
0.0	2.8352234	1.8476254	Classical_Monocyte
2.5231564	0.0	0.0	Classical_Monocyte
0.0	0.0	0.0	Classical_Monocyte
4.773241	3.1352391	2.120029	Classical_Monocyte
2.7067912	0.0	1.5030283	Classical_Monocyte
4.115607	1.613289	2.2015028	Resident_Macrophage_MHCII
3.7223933	0.0	0.0	Resident_Macrophage_MHCII
3.436895	3.047384	2.4006271	Resident_Macrophage_MHCII
0.0	0.0	0.0	Classical_Monocyte
0.0	2.5402029	0.0	Resident_Macrophage_MHCII
0.0	0.0	0.0	Resident_Macrophage_MHCII
1.9204623	0.0	0.0	Resident_Macrophage_MHCII
0.0	0.0	0.0	Classical_Monocyte
0.0	0.0	0.0	Resident_Macrophage_MHCII
3.5839078	3.0914245	0.0	Resident_Macrophage_MHCII
2.5327032	0.0	0.0	Resident_Macrophage_MHCII
3.001737	1.9978906	0.0	Classical_Monocyte
2.9414124	1.9431723	0.0	Resident_Macrophage_MHCII
3.2613072	2.236574	0.0	Resident_Macrophage_MHCII
0.0	0.0	0.0	Resident_Macrophage_MHCII
4.948133	3.8107126	2.1239092	Resident_Macrophage_MHCII
4.9222217	3.9232852	0.0	Resident_Macrophage_MHCII
4.4343657	3.8461876	1.6418918	Classical_Monocyte
2.7920196	2.7920196	3.8489087	Resident_Macrophage_MHCII
4.855964	2.9556878	0.0	Resident_Macrophage_MHCII
4.6950207	3.3357792	0.0	Resident_Macrophage_MHCII
0.0	0.0	0.0	Resident_Macrophage_MHCII
5.053705	3.7493575	2.431281	Resident_Macrophage_MHCII
0.0	2.9891067	0.0	Resident_Macrophage_MHCII
4.0885115	3.7389956	2.5439775	Resident_Macrophage_MHCII
0.0	0.0	0.0	Resident_Macrophage_MHCII
4.625072	3.7907598	0.0	Resident_Macrophage_MHCII
3.581981	0.0	0.0	Resident_Macrophage_MHCII
4.1572113	0.0	0.0	Resident_Macrophage_MHCII
4.5359025	0.0	0.0	Resident_Macrophage_MHCII
3.4968178	2.001757	2.001757	Resident_Macrophage_MHCII
4.363619	3.2551632	0.0	Classical_Monocyte
4.1396823	3.3133993	0.0	Resident_Macrophage_MHCII
2.7114792	0.0	0.0	Resident_Macrophage_MHCII
3.8669474	2.104064	2.4680264	Classical_Monocyte
0.0	0.0	0.0	Classical_Monocyte
4.003983	2.3781319	0.0	Classical_Monocyte
2.6303265	3.5024219	0.0	Resident_Macrophage_MHCII
0.0	0.0	0.0	Resident_Macrophage_MHCII
1.837787	0.0	0.0	Resident_Macrophage_MHCII
3.9843543	2.1442685	0.0	Resident_Macrophage_MHCII
3.0336356	1.7822399	1.7822399	Resident_Macrophage_MHCII
0.0	2.161758	0.0	Classical_Monocyte
3.858376	3.038826	2.6570241	Resident_Macrophage_MHCII
0.0	0.0	2.429391	Resident_Macrophage_MHCII
4.535033	2.6514962	0.0	Resident_Macrophage_MHCII
0.0	0.0	0.0	Resident_Macrophage_MHCII
4.4779644	3.314007	0.0	Classical_Monocyte
4.635799	3.3403642	2.0550659	Resident_Macrophage_MHCII
4.633232	3.6684787	0.0	Resident_Macrophage_MHCII
3.6344478	1.8355696	0.0	Resident_Macrophage_MHCII
4.820902	3.4584982	0.0	Resident_Macrophage_MHCII
3.759541	3.3034174	2.4407964	Classical_Monocyte
4.8144794	2.0532873	0.0	Resident_Macrophage_MHCII
3.7580795	3.4308956	1.9431723	Resident_Macrophage_MHCII
0.0	0.0	0.0	Resident_Macrophage_MHCII
3.7079518	1.6898953	1.6898953	Resident_Macrophage_MHCII
4.3125896	3.5549111	2.2508893	Classical_Monocyte
4.3039665	0.0	0.0	Resident_Macrophage_MHCII
3.8460653	0.0	0.0	Resident_Macrophage_MHCII
3.9990723	2.6663167	0.0	Resident_Macrophage_MHCII
0.0	0.0	0.0	Classical_Monocyte
4.113336	3.3074648	2.142275	Classical_Monocyte
4.7158265	4.2109513	2.1258566	Classical_Monocyte
2.960883	2.3182132	0.0	Classical_Monocyte
4.6854773	3.4555228	0.0	Resident_Macrophage_MHCII
2.2670116	0.0	0.0	Resident_Macrophage_MHCII
4.3565664	3.2832754	0.0	Resident_Macrophage_MHCII
2.9539628	2.311635	0.0	Resident_Macrophage_MHCII
4.137802	2.422809	0.0	Classical_Monocyte
4.41771	3.6436226	2.133695	Classical_Monocyte
4.2107377	3.9470282	1.5905099	Classical_Monocyte
3.5063856	2.4660518	0.0	Classical_Monocyte
4.8002853	2.816801	1.831155	Classical_Monocyte
3.11994	3.11994	0.0	Resident_Macrophage_MHCII
0.0	0.0	0.0	Classical_Monocyte
4.842502	4.0056653	0.0	Resident_Macrophage_MHCII
0.0	0.0	0.0	Resident_Macrophage_MHCII
3.702487	3.1611989	3.1611989	Classical_Monocyte
4.6700983	3.767767	0.0	Classical_Monocyte
1.9764355	0.0	0.0	Resident_Macrophage_MHCII
4.3515887	2.7032104	0.0	Resident_Macrophage_MHCII
3.6403651	1.971897	0.0	Resident_Macrophage_MHCII
3.825955	2.7700143	0.0	Resident_Macrophage_MHCII
3.3813038	2.7215946	0.0	Resident_Macrophage_MHCII
5.3279314	3.6626656	0.0	Resident_Macrophage_MHCII
3.1086311	2.8357267	0.0	Classical_Monocyte
4.0816875	3.1286013	0.0	Resident_Macrophage_MHCII
3.7027075	2.1873305	2.1873305	Classical_Monocyte
0.0	0.0	0.0	Resident_Macrophage_MHCII
3.3507085	2.3198662	2.3198662	Resident_Macrophage_MHCII
4.2043266	2.3442135	0.0	Resident_Macrophage_MHCII
5.390486	4.2686133	2.0847094	Classical_Monocyte
