# Supplementary material for: Cardiac Macrophages Exhibit Dynamic Heterogeneity and Functional Specialization During Experimental Autoimmune Myocarditis
Source: Cells. 2026 Jun 19;15(12):1110. doi: 10.3390/cells15121110 (PMC13296802; doi:10.3390/cells15121110)
Supplement: Supplementary file 1 [file cells-15-01110-s001.zip › Suppl. Table S5. Recovered Nuclei Per Sample.xlsx]

## Sheet: Sheet1
Sample	Mouse Ids	Recovered Nuclei
Day 0	42	4926
	44	1496
	47	1387
	48	2595
Day 14	50	5768
	51	4592
	55	4784
	56	8279
Day 21	2	976
	3	1274
	4	921
	5	1677
Day 40	18	5726
	21	3173
	22	4216
	24	4996
